# Supplementary material for: Transcriptomic meta-analysis identifies dysregulated pathways and potential therapeutic targets in Vestibular Schwannoma
Source: PLoS One. 2026 Jul 10;21(7):e0353343. doi: 10.1371/journal.pone.0353343 (PMC13353982; doi:10.1371/journal.pone.0353343)
Supplement: S1 Table — (XLSX) [file pone.0353343.s001.xlsx]

## Sheet: GSE108237
	GSE108237:
	Initial dataset includes 14 participants
	Participants with missing data excluded: 0
	Resulting number of partipipants:14
	Experiment type:expression profiling by array
	Array:Affymetrix Human Transcriptome Array 2.0
Diagnosis	VS: 10 (71.4%) Healthy: 4 (28.6%)
Age	42.86 ± 12.08 Min: 20, Max: 61
Sex	Female: 4 (28.6%) Male: 10 (71.4%)

## Sheet: GSE141801
	GSE141801:
	Initial dataset includes 74 participants
	Participants with missing data excluded: 0
	Resulting number of partipipants:74
	Experiment type:expression profiling by array
	Array:Affymetrix Human Genome U219 Array
Diagnosis	VS: 67 (90.5%) Healthy: 7 (9.5%)
VS type:	sporadic:41 (61.2%) cystic:10 (14.9%) NFII:16 (23.9%)
Radiation:	Non-radiated: 65 (87.8%) irradiated:9 (12.2%)

## Sheet: GSE108524
	GSE108524:
	Initial dataset includes 31 participants
	Participants with missing data excluded: 0
	Resulting number of partipipants:31
	Experiment type:expression profiling by array
	Array:Affymetrix Human Transcriptome Array 2.0
Diagnosis	VS:27 Healthy: 4
Gender	Female:10 (32.3%) Male:21 (67.7%)
Age	42.86 ± 12.38 Min: 20, Max: 61
Disease state	VS: 10 (32.3%) NF2-associated VS:17 (54.8%) Control:4 (12.9%)

## Sheet: GSE39645
	GSE39645:
	Initial dataset includes 40 participants
	Participants with missing data excluded: 0
	Resulting number of partipipants:40
	Experiment type:expression profiling by array
	Array: Affymetrix Human Gene 1.0 ST Array
Diagnosis	VS:31 (77.5%) Healthy:9 (22.5%)
	no covariates
