# Supplementary material for: Transcriptomic meta-analysis identifies dysregulated pathways and potential therapeutic targets in Vestibular Schwannoma
Source: PLoS One. 2026 Jul 10;21(7):e0353343. doi: 10.1371/journal.pone.0353343 (PMC13353982; doi:10.1371/journal.pone.0353343)
Supplement: S2 Table — (XLSX) [file pone.0353343.s002.xlsx]

## Sheet: Sheet1
First Gene	GO Term Description	pvalue	p.adjust	Gene Count
OR10A2	detection of chemical stimulus involved in sensory perception of smell	6.72572e-13	2.78874e-09	164
C4B	detection of chemical stimulus	8.67415e-13	2.78874e-09	191
FFAR4	detection of chemical stimulus involved in sensory perception	2.19138e-12	4.69685e-09	178
NCAM2	sensory perception of smell	7.4998e-11	1.20559e-07	166
ADGRV1	detection of stimulus involved in sensory perception	5.5179e-10	7.09602e-07	191
FFAR4	sensory perception of chemical stimulus	1.94593e-09	2.08538e-06	186
CADM1	homophilic cell adhesion via plasma membrane adhesion molecules	7.52327e-08	6.91067e-05	77
ARF6	cell junction disassembly	3.01106e-07	0.000242014	18
AAMP	ameboidal-type cell migration	4.76868e-07	0.000340696	175
ACTN4	substrate adhesion-dependent cell spreading	1.06738e-06	0.000686328	53
ABCB11	fatty acid metabolic process	1.37758e-06	0.00080526	147
ACER2	cell-substrate adhesion	1.51865e-06	0.000813741	138
ABL2	positive regulation of cell adhesion	3.69505e-06	0.00174484	172
ADIPOQ	cell-cell adhesion via plasma-membrane adhesion molecules	3.79902e-06	0.00174484	109
ABL2	regulation of small GTPase mediated signal transduction	8.18887e-06	0.0035103	115
ACTN4	regulation of cell morphogenesis	9.21632e-06	0.00370381	117
C1QA	synapse pruning	1.35651e-05	0.0051308	10
AAMP	muscle cell migration	1.82756e-05	0.00645593	46
ABHD2	negative regulation of cell motility	1.90766e-05	0.00645593	130
ABHD2	negative regulation of locomotion	2.02883e-05	0.0065227	141
AIF1	lymphocyte proliferation	2.41369e-05	0.0073848	113
ABAT	wound healing	2.52668e-05	0.0073848	154
AIF1	mononuclear cell proliferation	2.67122e-05	0.00746779	115
AAMP	tissue migration	3.00267e-05	0.00765916	130
ABL2	Ras protein signal transduction	3.33605e-05	0.00765916	127
ACER2	regulation of cell-substrate adhesion	3.46769e-05	0.00765916	86
ACER2	cell adhesion mediated by integrin	3.53111e-05	0.00765916	41
AICDA	B cell differentiation	3.65117e-05	0.00765916	63
AAMP	epithelium migration	3.73829e-05	0.00765916	128
ABCD1	long-chain fatty acid metabolic process	3.82749e-05	0.00765916	49
ACTA2	positive regulation of MAPK cascade	3.82837e-05	0.00765916	170
AAMP	epithelial cell migration	3.87292e-05	0.00765916	127
ACTN4	regulation of substrate adhesion-dependent cell spreading	3.93083e-05	0.00765916	31
ADAR	response to type I interferon	4.28245e-05	0.00809887	39
ABAT	regulation of wound healing	4.5051e-05	0.00827651	57
AADAC	lipid catabolic process	4.78036e-05	0.00837757	121
AIF1	leukocyte proliferation	4.82069e-05	0.00837757	125
AIF1	Rac protein signal transduction	6.73857e-05	0.0114024	24
ABL2	regulation of leukocyte migration	7.15755e-05	0.0118008	87
ACE2	regulation of ERK1 and ERK2 cascade	8.54065e-05	0.0137291	113
ABL2	positive regulation of leukocyte migration	9.32576e-05	0.0146255	60
ABHD2	negative regulation of cell migration	9.59483e-05	0.0146892	122
ABAT	coagulation	0.000125323	0.0184254	86
CALR	antigen processing and presentation of peptide antigen	0.000126084	0.0184254	31
BAX	B cell proliferation	0.000138361	0.0197702	45
ABAT	regulation of blood coagulation	0.000149725	0.0209286	33
AAMP	smooth muscle cell migration	0.000152977	0.0209286	39
ABAT	blood coagulation	0.000157853	0.0211457	84
CALR	antigen processing and presentation	0.000183639	0.0238827	46
ACE2	ERK1 and ERK2 cascade	0.000187574	0.0238827	119
AADAC	cellular lipid catabolic process	0.000193118	0.0238827	83
ABL2	peptidyl-tyrosine modification	0.000193141	0.0238827	132
ABI3	regulation of protein localization to membrane	0.00019958	0.0242132	67
ABL2	peptidyl-tyrosine phosphorylation	0.000228176	0.0271698	131
ADAR	cellular response to type I interferon	0.000234829	0.0274536	35
ABCC9	defense response to virus	0.000255389	0.0286621	107
ABL2	regulation of lymphocyte migration	0.000273071	0.0286621	32
AICDA	cell activation involved in immune response	0.000274894	0.0286621	105
ADAMTS1	extracellular structure organization	0.0002803	0.0286621	112
ABI3	lamellipodium organization	0.000280694	0.0286621	40
ACER2	cell-matrix adhesion	0.000281105	0.0286621	87
ABAT	regulation of hemostasis	0.000289685	0.0286621	33
ABL2	positive regulation of lymphocyte migration	0.000293092	0.0286621	22
ABCC9	defense response to symbiont	0.000294248	0.0286621	107
ABAT	negative regulation of blood coagulation	0.000299162	0.0286621	25
ABAT	regulation of coagulation	0.000304977	0.0286621	34
ABL2	regulation of mononuclear cell migration	0.000305876	0.0286621	50
ABCD1	unsaturated fatty acid metabolic process	0.000305991	0.0286621	47
ADD1	actin filament polymerization	0.000307571	0.0286621	65
IFNA1	positive regulation of peptidyl-serine phosphorylation of STAT protein	0.000326416	0.0298845	13
ACTA2	positive regulation of ERK1 and ERK2 cascade	0.000329985	0.0298845	82
ABAT	regulation of response to wounding	0.000372649	0.0332797	65
ADAMTS1	extracellular matrix organization	0.000382097	0.033656	111
ADAMTS6	coronary vasculature development	0.000393026	0.0337056	24
AICDA	leukocyte activation involved in immune response	0.000393145	0.0337056	103
ARRB2	negative regulation of leukocyte mediated cytotoxicity	0.000402513	0.0340547	15
ABAT	negative regulation of wound healing	0.000413339	0.0345165	34
ABAT	hemostasis	0.000427278	0.0348858	84
ABAT	negative regulation of cell adhesion	0.000428612	0.0348858	108
ABAT	negative regulation of hemostasis	0.000440877	0.0354355	25
ADAR	negative regulation of immune system process	0.000459403	0.0364687	149
ABL2	mononuclear cell migration	0.000470079	0.0367377	76
ABCC9	response to virus	0.000474219	0.0367377	137
ABAT	negative regulation of coagulation	0.000486423	0.037105	26
ARG1	negative regulation of leukocyte mediated immunity	0.000490502	0.037105	31
ABHD2	response to progesterone	0.000505609	0.0378031	20
CORO1A	natural killer cell activation involved in immune response	0.000545225	0.0401486	18
ARRB2	negative regulation of cell killing	0.000554862	0.0401486	16
ADCY7	adaptive immune response	0.000555711	0.0401486	155
ADAMTS1	external encapsulating structure organization	0.000567579	0.0405504	111
ACER2	regulation of cell adhesion mediated by integrin	0.000579143	0.0409218	24
ABAT	negative regulation of response to wounding	0.000614141	0.0425774	39
ABL2	leukocyte cell-cell adhesion	0.000615816	0.0425774	139
AGRN	filopodium assembly	0.00066788	0.0452049	31
ACE2	positive regulation of reactive oxygen species metabolic process	0.00066788	0.0452049	31
CALR	positive regulation of substrate adhesion-dependent cell spreading	0.000679776	0.0454518	22
ACTA2	fibroblast migration	0.000693048	0.0454518	26
ADAMTS1	ovulation cycle	0.000694052	0.0454518	32
ACKR1	cytokine-mediated signaling pathway	0.0007027	0.0454518	162
ADAR	type I interferon signaling pathway	0.000716896	0.0454518	33
ADD1	actin polymerization or depolymerization	0.000720318	0.0454518	73
ABCD1	olefinic compound metabolic process	0.000721009	0.0454518	61
AR	gland morphogenesis	0.000753051	0.0468461	49
ANXA1	regulation of cell shape	0.000757698	0.0468461	59
ABAT	negative regulation of cell activation	0.000782724	0.0478026	80
ADAMTS6	artery development	0.000794254	0.0478026	43
ABCD1	sulfur compound metabolic process	0.000801827	0.0478026	115
AGTR1	positive regulation of response to external stimulus	0.00080633	0.0478026	151
AADAC	response to xenobiotic stimulus	0.000812236	0.0478026	143
ARRB2	negative regulation of natural killer cell mediated cytotoxicity	0.000817773	0.0478026	12
ADAMTS12	collagen fibril organization	0.000830684	0.0480864	29
ABCD1	unsaturated fatty acid biosynthetic process	0.000837586	0.0480864	24
ACTN4	positive regulation of NIK/NF-kappaB signaling	0.000867208	0.0491642	30
AICDA	B cell activation	0.000871652	0.0491642	100
ACE2	entry into host	0.000889536	0.0497367	60
