# Supplementary material for: Transcriptomic meta-analysis identifies dysregulated pathways and potential therapeutic targets in Vestibular Schwannoma
Source: PLoS One. 2026 Jul 10;21(7):e0353343. doi: 10.1371/journal.pone.0353343 (PMC13353982; doi:10.1371/journal.pone.0353343)
Supplement: S3 Table — (XLSX) [file pone.0353343.s003.xlsx]

## Sheet: Sheet1
GeneFirst	GO Term Description	pvalue	p.adjust	Gene Count
C4B	detection of chemical stimulus	1.02668e-15	6.60157e-12	203
OR10A2	detection of chemical stimulus involved in sensory perception of smell	3.40514e-15	8.93503e-12	173
FFAR4	detection of chemical stimulus involved in sensory perception	4.16876e-15	8.93503e-12	189
B2M	sensory perception of smell	3.55039e-13	5.70726e-10	176
ADGRV1	detection of stimulus involved in sensory perception	1.90051e-12	2.44406e-09	203
B2M	sensory perception of chemical stimulus	3.67243e-12	3.93562e-09	199
CADM1	homophilic cell adhesion via plasma membrane adhesion molecules	3.50853e-08	3.22283e-05	79
ABL2	positive regulation of cell adhesion	1.99173e-07	0.000160085	181
AIF1	lymphocyte proliferation	4.20397e-07	0.000249661	122
ABL2	regulation of small GTPase mediated signal transduction	4.20397e-07	0.000249661	122
ARF6	cell junction disassembly	4.27102e-07	0.000249661	18
AAMP	ameboidal-type cell migration	4.78842e-07	0.000251687	178
AIF1	mononuclear cell proliferation	5.08855e-07	0.000251687	124
ACTN4	substrate adhesion-dependent cell spreading	8.32364e-07	0.000382293	54
IFNA1	positive regulation of peptidyl-serine phosphorylation of STAT protein	1.15039e-06	0.000493135	16
AIF1	leukocyte proliferation	1.415e-06	0.000568652	134
ACER2	cell-substrate adhesion	1.81228e-06	0.000685468	140
B2M	antigen processing and presentation	1.9599e-06	0.000700121	52
B2M	antigen processing and presentation of peptide antigen	2.43973e-06	0.000825655	35
ABL2	Ras protein signal transduction	2.87276e-06	0.000923593	134
ADIPOQ	cell-cell adhesion via plasma-membrane adhesion molecules	3.36927e-06	0.00103164	111
ADAR	response to type I interferon	3.76359e-06	0.0011	42
BAX	B cell proliferation	8.20493e-06	0.00229381	49
ADCY7	adaptive immune response	9.25616e-06	0.00247988	168
CORO1A	natural killer cell activation involved in immune response	1.09979e-05	0.00282866	21
ABCB11	fatty acid metabolic process	1.3175e-05	0.00325828	145
ABAT	wound healing	1.42422e-05	0.00339176	158
ACTN4	regulation of cell morphogenesis	1.55332e-05	0.00356709	118
C1QA	synapse pruning	1.66873e-05	0.00369999	10
AICDA	B cell differentiation	1.7515e-05	0.00375406	65
AAMP	tissue migration	2.09678e-05	0.00432163	133
ABHD2	negative regulation of cell motility	2.15073e-05	0.00432163	132
ADAR	cellular response to type I interferon	2.24764e-05	0.00433157	38
ADAR	cellular response to virus	2.40263e-05	0.00433157	51
IFNA1	regulation of peptidyl-serine phosphorylation of STAT protein	2.44091e-05	0.00433157	16
ABHD2	negative regulation of locomotion	2.51524e-05	0.00433157	143
AAMP	epithelium migration	2.57404e-05	0.00433157	131
ACTA2	positive regulation of MAPK cascade	2.5856e-05	0.00433157	174
AAMP	epithelial cell migration	2.6408e-05	0.00433157	130
AIF1	Rac protein signal transduction	2.77573e-05	0.00433157	25
ABL2	leukocyte cell-cell adhesion	2.82313e-05	0.00433157	149
ABL2	positive regulation of cell-cell adhesion	2.88231e-05	0.00433157	120
ADAR	type I interferon signaling pathway	2.8967e-05	0.00433157	37
AAMP	muscle cell migration	3.28615e-05	0.00480226	46
AICDA	cell activation involved in immune response	3.52692e-05	0.00503958	111
B2M	antigen processing and presentation of exogenous peptide antigen	4.47442e-05	0.00625446	23
ABL2	positive regulation of leukocyte cell-cell adhesion	4.83181e-05	0.00661033	104
AICDA	leukocyte activation involved in immune response	5.13317e-05	0.00679763	109
ACKR1	cytokine-mediated signaling pathway	5.18016e-05	0.00679763	172
ACER2	cell adhesion mediated by integrin	6.01448e-05	0.00773463	41
ACTN4	regulation of substrate adhesion-dependent cell spreading	6.13536e-05	0.00773537	31
ABAT	negative regulation of cell adhesion	6.29493e-05	0.00778392	114
ABCD1	long-chain fatty acid metabolic process	6.91627e-05	0.00839087	49
B2M	MHC protein complex assembly	7.25553e-05	0.00848238	14
B2M	peptide antigen assembly with MHC protein complex	7.25553e-05	0.00848238	14
ABCC9	response to virus	7.47666e-05	0.00858481	144
ACER2	regulation of cell-substrate adhesion	7.93217e-05	0.0088429	86
ABAT	regulation of cell-cell adhesion	7.97649e-05	0.0088429	170
ACE2	regulation of ERK1 and ERK2 cascade	8.37233e-05	0.00912442	115
ABAT	regulation of wound healing	8.57039e-05	0.00918461	57
ABL2	positive regulation of leukocyte activation	8.96745e-05	0.00928298	138
ABAT	coagulation	9.23491e-05	0.00928298	88
ABCC9	defense response to virus	9.27573e-05	0.00928298	111
B2M	antigen processing and presentation of exogenous antigen	9.37229e-05	0.00928298	26
CDK5	serine phosphorylation of STAT protein	9.38404e-05	0.00928298	17
ABL2	positive regulation of cell activation	0.000100596	0.00980049	143
ABHD2	negative regulation of cell migration	0.000102243	0.00981224	124
ABCC9	defense response to symbiont	0.000108246	0.010118	111
ABL2	regulation of Ras protein signal transduction	0.000108575	0.010118	76
ABAT	blood coagulation	0.000114365	0.0105052	86
ABL2	regulation of leukocyte cell-cell adhesion	0.000132639	0.0120122	134
ABL2	positive regulation of T cell activation	0.000163639	0.0146138	94
ADAR	negative regulation of immune system process	0.000193213	0.0170186	154
ACE2	ERK1 and ERK2 cascade	0.000196193	0.0170476	121
ABAT	negative regulation of cell activation	0.000201798	0.0170985	84
AADAC	lipid catabolic process	0.000202098	0.0170985	120
ABHD2	response to progesterone	0.000206765	0.0172662	21
AIF1	T cell proliferation	0.000213434	0.0175669	81
ACER2	cell-matrix adhesion	0.00021583	0.0175669	89
ABAT	regulation of blood coagulation	0.000231814	0.0186321	33
ADAMTS2	collagen metabolic process	0.000241321	0.0191567	46
AAMP	smooth muscle cell migration	0.000248135	0.0194574	39
AIF1	positive regulation of leukocyte proliferation	0.000263353	0.0201316	66
ABL2	positive regulation of lymphocyte activation	0.000265932	0.0201316	120
ABAT	organic acid biosynthetic process	0.000269297	0.0201316	115
ABL2	regulation of T cell activation	0.000271725	0.0201316	132
ABL2	regulation of leukocyte migration	0.000272387	0.0201316	86
ADAMTS1	extracellular structure organization	0.000277382	0.0202678	114
ABAT	carboxylic acid biosynthetic process	0.000318634	0.0229697	114
ABAT	hemostasis	0.000321505	0.0229697	86
ABL2	positive regulation of leukocyte migration	0.000338398	0.0235049	59
ABL2	peptidyl-tyrosine modification	0.000338727	0.0235049	133
B2M	antigen processing and presentation of peptide antigen via MHC class II	0.000340833	0.0235049	19
AIF1	regulation of mononuclear cell proliferation	0.000343617	0.0235049	90
ANXA1	positive regulation of immune effector process	0.000353482	0.0239251	95
ADAP2	inositol lipid-mediated signaling	0.000368683	0.0246941	70
ADAMTS1	extracellular matrix organization	0.00037663	0.0248854	113
AIF1	regulation of leukocyte proliferation	0.000379279	0.0248854	98
ABAT	regulation of response to wounding	0.000389679	0.0251666	66
ABL2	peptidyl-tyrosine phosphorylation	0.000396086	0.0251666	132
ADAMTS1	integrin-mediated signaling pathway	0.000405866	0.0251666	47
ACTA2	positive regulation of ERK1 and ERK2 cascade	0.000405944	0.0251666	83
ABL2	positive regulation of lymphocyte migration	0.000406848	0.0251666	22
ANXA1	regulation of cell shape	0.00041065	0.0251666	61
ABL2	regulation of lymphocyte migration	0.000414093	0.0251666	32
ANGPT1	regulation of cytokine production involved in immune response	0.000414877	0.0251666	49
ABAT	negative regulation of blood coagulation	0.000426836	0.0254125	25
AXL	myeloid leukocyte cytokine production	0.000426836	0.0254125	25
ABAT	regulation of hemostasis	0.000442206	0.0260861	33
ABI3	lamellipodium organization	0.000451805	0.0264101	40
ABAT	regulation of coagulation	0.000468634	0.027147	34
ABR	regulation of GTPase activity	0.000478025	0.0274438	130
AIF1	regulation of lymphocyte proliferation	0.00049488	0.02816	88
ARRB2	negative regulation of leukocyte mediated cytotoxicity	0.000517429	0.0291141	15
ABL2	Rho protein signal transduction	0.00052155	0.0291141	56
ABL2	regulation of mononuclear cell migration	0.000525231	0.0291141	50
ABL2	mononuclear cell migration	0.000548551	0.0298851	77
AKT1	phosphatidylinositol-mediated signaling	0.000549925	0.0298851	68
ADAMTS6	coronary vasculature development	0.000553083	0.0298851	24
B2M	antigen processing and presentation of peptide antigen via MHC class I	0.000560756	0.0299129	17
ADAMTS1	external encapsulating structure organization	0.000562902	0.0299129	113
B2M	MHC class II protein complex assembly	0.00057726	0.0301771	11
B2M	peptide antigen assembly with MHC class II protein complex	0.00057726	0.0301771	11
A2ML1	regulation of endopeptidase activity	0.000587837	0.0304822	145
ABAT	negative regulation of hemostasis	0.000624651	0.032132	25
ABI3	regulation of actin cytoskeleton organization	0.000635966	0.0324545	125
ANGPT1	cytokine production involved in immune response	0.000655429	0.0330814	49
B2M	positive regulation of cytokine production involved in immune response	0.00065854	0.0330814	35
AAMP	positive regulation of epithelial cell migration	0.000682444	0.0336827	66
ANGPT1	regulation of immune effector process	0.000686207	0.0336827	130
ABI3	regulation of actin filament-based process	0.000686226	0.0336827	137
ABAT	negative regulation of coagulation	0.00069386	0.0337994	26
ARRB2	negative regulation of cell killing	0.000718416	0.0347016	16
ABCD1	olefinic compound metabolic process	0.000727756	0.0347016	62
ARG1	negative regulation of leukocyte mediated immunity	0.000728571	0.0347016	31
ACER2	regulation of cell adhesion mediated by integrin	0.000809344	0.037986	24
CAV1	response to exogenous dsRNA	0.000809344	0.037986	24
ABCB1	chloride transport	0.00081722	0.0380777	48
B2M	antigen processing and presentation of peptide or polysaccharide antigen via MHC class II	0.000885178	0.0409103	19
ACE2	entry into host	0.000890737	0.0409103	61
CALR	positive regulation of substrate adhesion-dependent cell spreading	0.000930604	0.0421605	22
AIF1	positive regulation of mononuclear cell proliferation	0.000931072	0.0421605	58
AAMP	endothelial cell migration	0.000950381	0.0426959	96
A2ML1	regulation of peptidase activity	0.000956176	0.0426959	153
AKT1	mammary gland development	0.000976613	0.0427946	54
ACTA2	fibroblast migration	0.000981742	0.0427946	26
AGRN	filopodium assembly	0.000985118	0.0427946	31
ACE2	positive regulation of reactive oxygen species metabolic process	0.000985118	0.0427946	31
AAMP	regulation of epithelial cell migration	0.000993648	0.0427946	99
ANO2	chloride transmembrane transport	0.000999775	0.0427946	42
ARRB2	negative regulation of natural killer cell mediated cytotoxicity	0.00100765	0.0427946	12
ADD1	actin filament polymerization	0.00101324	0.0427946	64
ABCD1	unsaturated fatty acid metabolic process	0.00101829	0.0427946	46
AGTR1	positive regulation of response to external stimulus	0.00106055	0.0442813	153
AADAC	cellular lipid catabolic process	0.00110047	0.0456517	81
BCL10	positive regulation of myeloid leukocyte cytokine production involved in immune response	0.00114859	0.0473425	18
AKT1	phosphatidylinositol 3-kinase signaling	0.00115856	0.0474494	56
ADAMTS12	collagen fibril organization	0.00120064	0.048577	29
ABI3	regulation of actin cytoskeleton reorganization	0.00120856	0.048577	21
ADD1	regulation of actin filament organization	0.00120905	0.048577	97
AICDA	B cell activation	0.00121631	0.048577	101
ADAMTS8	inorganic anion transmembrane transport	0.00123948	0.0487923	50
ANXA3	myeloid cell activation involved in immune response	0.00124435	0.0487923	40
AR	gland morphogenesis	0.00124884	0.0487923	49
ACTN4	positive regulation of NIK/NF-kappaB signaling	0.00126181	0.0487923	30
ADRA2A	positive regulation of MAP kinase activity	0.0012628	0.0487923	47
ADAMTS6	artery development	0.00126723	0.0487923	43
ACTN1	actin filament organization	0.00130215	0.0495666	150
AIF1	regulation of T cell proliferation	0.00131047	0.0495666	68
ACE2	movement in host	0.00131047	0.0495666	68
