# Supplementary material for: Transcriptomic meta-analysis identifies dysregulated pathways and potential therapeutic targets in Vestibular Schwannoma
Source: PLoS One. 2026 Jul 10;21(7):e0353343. doi: 10.1371/journal.pone.0353343 (PMC13353982; doi:10.1371/journal.pone.0353343)
Supplement: S4 Table — (XLSX) [file pone.0353343.s004.xlsx]

## Sheet: Sheet1
Gene Symbol	GeneName	regulation	meta_LFc	meta_pval	drugbank_id	target_id	general_function	specific_function	synonym	drug_1	drug_2	drug_3	drug_4	drug_5	drug_6	drug_7	drug_8	drug_9	drug_10	drug_11	drug_12	drug_13	drug_14	drug_15	drug_16	drug_17	drug_18	drug_19	drug_20	drug_21	drug_22	drug_23	drug_24	drug_25	drug_26	drug_27	drug_28	drug_29	drug_30	drug_31	drug_32	drug_33	drug_34	drug_35	drug_36	drug_37	drug_38	drug_39	drug_40
ABCB4	ATP binding cassette subfamily B member 4	upregulated	1.0488	7.2918e-06	DB06191	BE0003641	Energy-dependent phospholipid efflux translocator that acts as a positive regulator of biliary lipid secretion. Functions as a floppase that translocates specifically phosphatidylcholine (PC) from the inner to the outer leaflet of the canalicular membrane bilayer into the canaliculi of hepatocytes. Translocation of PC makes the biliary phospholipids available for extraction into the canaliculi lu…	ABC-type transporter activity	7.6.2.1	Zosuquidar	Laniquidar	Dexniguldipine	HM-30181
ABCC9	ATP binding cassette subfamily C member 9	downregulated	-2.73725	0.000615132	DB00222	BE0000469	Subunit of ATP-sensitive potassium channels (KATP). Can form cardiac and smooth muscle-type KATP channels with KCNJ11. KCNJ11 forms the channel pore while ABCC9 is required for activation and regulation	ABC-type transporter activity	Sulfonylurea receptor 2	Glimepiride	Repaglinide	Tolbutamide	Nicorandil
ACKR1	atypical chemokine receptor 1 (Duffy blood group)	downregulated	-1.41242	0.00221834	DB00608	BE0015068	Atypical chemokine receptor that controls chemokine levels and localization via high-affinity chemokine binding that is uncoupled from classic ligand-driven signal transduction cascades, resulting instead in chemokine sequestration, degradation, or transcytosis. Also known as interceptor (internalizing receptor) or chemokine-scavenging receptor or chemokine decoy receptor. Has a promiscuous chemo…	C-C chemokine binding	DARC	Chloroquine	AQ-13
ADH1A	alcohol dehydrogenase 1A (class I), alpha polypeptide	downregulated	-1.75457	4.70764e-10	DB01213	BE0000227	Alcohol dehydrogenase (PubMed:2738060). Oxidizes primary as well as secondary alcohols. Ethanol is a very poor substrate (PubMed:2738060)	alcohol dehydrogenase (NAD+) activity	1.1.1.1	Fomepizole
ADH1B	alcohol dehydrogenase 1B (class I), beta polypeptide	downregulated	-5.17392	5.83367e-06	DB01213	BE0000400	Catalyzes the NAD-dependent oxidation of all-trans-retinol and its derivatives such as all-trans-4-hydroxyretinol and may participate in retinoid metabolism (PubMed:15369820, PubMed:16787387). In vitro can also catalyze the NADH-dependent reduction of all-trans-retinal and its derivatives such as all-trans-4-oxoretinal (PubMed:15369820, PubMed:16787387). Catalyzes in the oxidative direction with …	alcohol dehydrogenase (NAD+) activity	1.1.1.105	Fomepizole
ADH1C	alcohol dehydrogenase 1C (class I), gamma polypeptide	downregulated	-3.62989	3.96853e-08	DB01213	BE0000465	Alcohol dehydrogenase. Exhibits high activity for ethanol oxidation and plays a major role in ethanol catabolism	alcohol dehydrogenase (NAD+) activity	1.1.1.1	Fomepizole
ADORA3	adenosine A3 receptor	upregulated	1.57282	0.000124414	DB00201	BE0000354	Receptor for adenosine. The activity of this receptor is mediated by G proteins which inhibits adenylyl cyclase (PubMed:8234299)	G protein-coupled adenosine receptor activity		Caffeine	Adenosine	Aminophylline	5'-S-methyl-5'-thioadenosine	Piclidenoson	Reversine	Flavone	3-isobutyl-1-methyl-7H-xanthine	Sakuranetin	Serotonin	Nipecotic acid	Cipargamin	Tonapofylline	Namodenoson	DPCPX
AKR1C2	aldo-keto reductase family 1 member C2	downregulated	-2.72547	8.01682e-06	DB01586	BE0000622	Cytosolic aldo-keto reductase that catalyzes the NADH and NADPH-dependent reduction of ketosteroids to hydroxysteroids (PubMed:19218247). Most probably acts as a reductase in vivo since the oxidase activity measured in vitro is inhibited by physiological concentrations of NADPH (PubMed:14672942). Displays a broad positional specificity acting on positions 3, 17 and 20 of steroids and regulates th…	aldose reductase (NADPH) activity	1.-.-.-	Ursodeoxycholic acid
AKR1C3	aldo-keto reductase family 1 member C3	downregulated	-1.48897	3.82274e-05	DB01536	BE0000592	Cytosolic aldo-keto reductase that catalyzes the NADH and NADPH-dependent reduction of ketosteroids to hydroxysteroids. Acts as a NAD(P)(H)-dependent 3-, 17- and 20-ketosteroid reductase on the steroid nucleus and side chain and regulates the metabolism of androgens, estrogens and progesterone (PubMed:10622721, PubMed:11165022, PubMed:7650035, PubMed:9415401, PubMed:9927279). Displays the ability…	15-hydroxyprostaglandin-D dehydrogenase (NADP+) activity	1.1.1.-	Androstenedione	Rutin	Flufenamic acid	Acetate
ALDH1A1	aldehyde dehydrogenase 1 family member A1	upregulated	2.09735	2.40773e-11	DB09116	BE0000554	Cytosolic dehydrogenase that catalyzes the irreversible oxidation of a wide range of aldehydes to their corresponding carboxylic acid (PubMed:12941160, PubMed:15623782, PubMed:17175089, PubMed:19296407, PubMed:25450233, PubMed:26373694). Functions downstream of retinol dehydrogenases and catalyzes the oxidation of retinaldehyde into retinoic acid, the second step in the oxidation of retinol/vitam…	3-deoxyglucosone dehydrogenase activity	1.2.1.19	Calcium carbimide
ALOX5	arachidonate 5-lipoxygenase	upregulated	1.26259	9.39391e-10	DB00179	BE0000248	Catalyzes the oxygenation of arachidonate ((5Z,8Z,11Z,14Z)-eicosatetraenoate) to 5-hydroperoxyeicosatetraenoate (5-HPETE) followed by the dehydration to 5,6- epoxyeicosatetraenoate (Leukotriene A4/LTA4), the first two steps in the biosynthesis of leukotrienes, which are potent mediators of inflammation (PubMed:19022417, PubMed:21233389, PubMed:22516296, PubMed:23246375, PubMed:24282679, PubMed:24…	arachidonate 12(S)-lipoxygenase activity	1.13.11.-	Masoprocol	Mesalazine	Diethylcarbamazine	Zileuton	Sulfasalazine	Meclofenamic acid	Balsalazide	Kaempherol	3,4-Dihydroxycinnamic Acid	Hyperforin	Licofelone	MLN-977	Ibuproxam	Tepoxalin	PF-4191834	Tipelukast	Atreleuton	Tenidap	Baicalein	MK-886	PD-169316	Ferroheme	Honokiol
ALOX5AP	arachidonate 5-lipoxygenase activating protein	upregulated	1.66176	3.55265e-11	DB06346	BE0002382	Required for leukotriene biosynthesis by ALOX5 (5-lipoxygenase). Anchors ALOX5 to the membrane. Binds arachidonic acid, and could play an essential role in the transfer of arachidonic acid to ALOX5. Binds to MK-886, a compound that blocks the biosynthesis of leukotrienes	arachidonate 5-lipoxygenase activity	FLAP	Fiboflapon	Veliflapon
AMD1	adenosylmethionine decarboxylase 1	downregulated	-1.02782	0.0187585	DB01917	BE0000101	Essential for biosynthesis of the polyamines spermidine and spermine. Promotes maintenance and self-renewal of embryonic stem cells, by maintaining spermine levels	adenosylmethionine decarboxylase activity	4.1.1.50	Putrescine	Tromethamine	Mitoguazone
AMY2A	amylase alpha 2A	downregulated	-1.14227	0.000595113	DB00284	BE0002639		alpha-amylase activity	1,4-alpha-D-glucan glucanohydrolase	Acarbose	Beta-D-Glucose	Pidolic acid	5-Hydroxymethyl-Chonduritol	4,6-dideoxy-4-amino-alpha-D-glucose
ANPEP	alanyl aminopeptidase, membrane	downregulated	-1.79851	4.78851e-17	DB08040	BE0001078	Broad specificity aminopeptidase which plays a role in the final digestion of peptides generated from hydrolysis of proteins by gastric and pancreatic proteases. Also involved in the processing of various peptides including peptide hormones, such as angiotensin III and IV, neuropeptides, and chemokines. May also be involved the cleavage of peptides bound to major histocompatibility complex class …	aminopeptidase activity	3.4.11.2	Kelatorphan
ANXA3	annexin A3	upregulated	1.15029	0.00314972	DB00591	BE0003201	Inhibitor of phospholipase A2, also possesses anti-coagulant properties. Also cleaves the cyclic bond of inositol 1,2-cyclic phosphate to form inositol 1-phosphate	calcium ion binding	35-alpha calcimedin	Fluocinolone acetonide	Difluocortolone
AOC3	amine oxidase copper containing 3	downregulated	-1.63792	0.0003412	DB00575	BE0001002	Catalyzes the oxidative deamination of primary amines to the corresponding aldehydes with the concomitant production of hydrogen peroxide and ammonia (PubMed:19588076, PubMed:24304424, PubMed:9653080). Has a preference for the primary monoamines methylamine and benzylamine (PubMed:19588076, PubMed:9653080). Could also act on 2-phenylethylamine but much less efficiently (PubMed:19588076). At endot…	aliphatic amine oxidase activity	1.4.3.21	Clonidine	Hydralazine	6-hydroxydopa quinone	PXS-4728A free base
AOX1	aldehyde oxidase 1	downregulated	-2.17801	0.00041806	DB00170	BE0003539	Oxidase with broad substrate specificity, oxidizing aromatic azaheterocycles, such as N1-methylnicotinamide, N-methylphthalazinium and phthalazine, as well as aldehydes, such as benzaldehyde, retinal, pyridoxal, and vanillin. Plays a key role in the metabolism of xenobiotics and drugs containing aromatic azaheterocyclic substituents. Participates in the bioactivation of prodrugs such as famciclov…	2 iron, 2 sulfur cluster binding	1.2.3.1	Menadione
AQP1	aquaporin 1 (Colton blood group)	downregulated	-1.86148	0.000389238	DB08837	BE0000880	Forms a water channel that facilitates the transport of water across cell membranes, playing a crucial role in water homeostasis in various tissues (PubMed:1373524, PubMed:23219802). Could also be permeable to small solutes including hydrogen peroxide, glycerol and gases such as amonnia (NH3), nitric oxide (NO) and carbon dioxide (CO2) (PubMed:16682607, PubMed:17012249, PubMed:19273840, PubMed:33…	ammonium channel activity	AQP-1	Tetraethylammonium
ATP1B2	ATPase Na+/K+ transporting subunit beta 2	upregulated	1.00423	0.00153714	DB00390	BE0005018	This is the non-catalytic component of the active enzyme, which catalyzes the hydrolysis of ATP coupled with the exchange of Na(+) and K(+) ions across the plasma membrane. The exact function of the beta-2 subunit is not known	ATPase activator activity	Adhesion molecule in glia	Digoxin	Digitoxin	Istaroxime	Rostafuroxin	Oleandrin
AVPR1A	arginine vasopressin receptor 1A	downregulated	-1.18938	0.00618519	DB00035	BE0000165	Receptor for arginine vasopressin. The activity of this receptor is mediated by G proteins which activate a phosphatidyl-inositol-calcium second messenger system. Has been involved in social behaviors, including affiliation and attachment	peptide binding	Antidiuretic hormone receptor 1a	Desmopressin	Vasopressin	Felypressin	Oxytocin	Conivaptan	Terlipressin	Selepressin	Nelivaptan	Lypressin	Balovaptan	SRX-246
AXL	AXL receptor tyrosine kinase	upregulated	1.2666	9.04726e-07	DB12141	BE0009412	Receptor tyrosine kinase that transduces signals from the extracellular matrix into the cytoplasm by binding growth factor GAS6 and which is thus regulating many physiological processes including cell survival, cell proliferation, migration and differentiation. Ligand binding at the cell surface induces dimerization and autophosphorylation of AXL. Following activation by ligand, AXL binds and ind…	ATP binding	2.7.10.1	Gilteritinib	Bemcentinib	Dubermatinib	Tamnorzatinib
BAX	BCL2 associated X, apoptosis regulator	upregulated	1.58533	1.0331e-07	DB16447	BE0010137	Plays a role in the mitochondrial apoptotic process (PubMed:10772918, PubMed:11060313, PubMed:16113678, PubMed:16199525, PubMed:18948948, PubMed:21199865, PubMed:21458670, PubMed:25609812, PubMed:36361894, PubMed:8358790, PubMed:8521816). Under normal conditions, BAX is largely cytosolic via constant retrotranslocation from mitochondria to the cytosol mediated by BCL2L1/Bcl-xL, which avoids accum…	BH domain binding	Bcl-2-like protein 4	Thymoquinone
BMX	BMX non-receptor tyrosine kinase	downregulated	-1.0285	0.000408165	DB14924	BE0009416	Non-receptor tyrosine kinase that plays central but diverse modulatory roles in various signaling processes involved in the regulation of actin reorganization, cell migration, cell proliferation and survival, cell adhesion, and apoptosis. Participates in signal transduction stimulated by growth factor receptors, cytokine receptors, G-protein coupled receptors, antigen receptors and integrins. Ind…	ATP binding	2.7.10.2	Ritlecitinib
BTK	Bruton tyrosine kinase	upregulated	1.14971	0.00020788	DB01863	BE0001284	Non-receptor tyrosine kinase indispensable for B lymphocyte development, differentiation and signaling (PubMed:19290921). Binding of antigen to the B-cell antigen receptor (BCR) triggers signaling that ultimately leads to B-cell activation (PubMed:19290921). After BCR engagement and activation at the plasma membrane, phosphorylates PLCG2 at several sites, igniting the downstream signaling pathway…	ATP binding	2.7.10.2	Inositol 1,3,4,5-Tetrakisphosphate	Ibrutinib	Acalabrutinib	Fenebrutinib	Ritlecitinib	Zanubrutinib	Evobrutinib	Tirabrutinib	BMS-986142	Abivertinib	Branebrutinib	Orelabrutinib	Poseltinib	Vecabrutinib	Pirtobrutinib	1-(3-fluoro-4-(7-(5-methyl-1H-imidazol-2-yl)-1-oxo-2,3-dihydro-1H-isoindo-1-4-yl)-phenyl)-3-(3-trifluoromethyl-phenyl)-urea	Tolebrutinib	Nemtabrutinib
C3	complement C3	upregulated	1.69374	2.12615e-16	DB00028	BE0003455	C3 plays a central role in the activation of the complement system. Its processing by C3 convertase is the central reaction in both classical and alternative complement pathways. After activation C3b can bind covalently, via its reactive thioester, to cell surface carbohydrates or immune aggregates	C5L2 anaphylatoxin chemotactic receptor binding	C3 and PZP-like alpha-2-macroglobulin domain-containing protein 1	Human immunoglobulin G	S-Hydroxycysteine	AMY-101	Pegcetacoplan
C4A	complement C4A (Chido/Rodgers blood group)	downregulated	-1.10892	0.0208814	DB00028	BE0004685	Non-enzymatic component of C3 and C5 convertases and thus essential for the propagation of the classical complement pathway. Covalently binds to immunoglobulins and immune complexes and enhances the solubilization of immune aggregates and the clearance of IC through CR1 on erythrocytes. C4A isotype is responsible for effective binding to form amide bonds with immune aggregates or protein antigens…	complement component C1q complex binding	Acidic complement C4	Human immunoglobulin G
C4B	complement C4B (Chido/Rodgers blood group)	downregulated	-1.66563	5.77418e-14	DB00028	BE0004686	Non-enzymatic component of the C3 and C5 convertases and thus essential for the propagation of the classical complement pathway. Covalently binds to immunoglobulins and immune complexes and enhances the solubilization of immune aggregates and the clearance of IC through CR1 on erythrocytes. C4A isotype is responsible for effective binding to form amide bonds with immune aggregates or protein anti…	carbohydrate binding	Basic complement C4	Human immunoglobulin G
CALCRL	calcitonin receptor like receptor	downregulated	-1.49172	0.029855	DB12228	BE0009009	G protein-coupled receptor which specificity is determined by its interaction with receptor-activity-modifying proteins (RAMPs) (PubMed:32296767, PubMed:33602864, PubMed:8626685). Together with RAMP1, form the receptor complex for calcitonin-gene-related peptides CALCA/CGRP1 and CALCB/CGRP2 (PubMed:33602864). Together with RAMP2 or RAMP3, function as receptor complexes for adrenomedullin (ADM and…	adrenomedullin binding	Calcitonin receptor-like receptor	Telcagepant	MK-3207	Rimegepant	Erenumab	Ubrogepant	Zavegepant	Atogepant
CCND1	cyclin D1	upregulated	2.16389	7.1076e-21	DB01169	BE0001027	Regulatory component of the cyclin D1-CDK4 (DC) complex that phosphorylates and inhibits members of the retinoblastoma (RB) protein family including RB1 and regulates the cell-cycle during G(1)/S transition (PubMed:1827756, PubMed:1833066, PubMed:19412162, PubMed:33854235, PubMed:8114739, PubMed:8302605). Phosphorylation of RB1 allows dissociation of the transcription factor E2F from the RB/E2F c…	cyclin-dependent protein serine/threonine kinase activator activity	B-cell lymphoma 1 protein	Arsenic trioxide	Encorafenib	Briciclib	Navitoclax
CD276	CD276 molecule	upregulated	1.06594	0.00810371	DB15635	BE0010140	May participate in the regulation of T-cell-mediated immune response. May play a protective role in tumor cells by inhibiting natural-killer mediated cell lysis as well as a role of marker for detection of neuroblastoma cells. May be involved in the development of acute and chronic transplant rejection and in the regulation of lymphocytic activity at mucosal surfaces. Could also play a key role i…	signaling receptor binding	4Ig-B7-H3	Omburtamab
CD4	CD4 molecule	upregulated	1.12167	9.01939e-06	DB00098	BE0003488	Integral membrane glycoprotein that plays an essential role in the immune response and serves multiple functions in responses against both external and internal offenses. In T-cells, functions primarily as a coreceptor for MHC class II molecule:peptide complex. The antigens presented by class II peptides are derived from extracellular proteins while class I peptides are derived from cytosolic pro…	coreceptor activity	T-cell surface antigen T4/Leu-3	Antithymocyte immunoglobulin (rabbit)	Ibalizumab
CD86	CD86 molecule	upregulated	1.6469	6.21891e-10	DB00098	BE0000846	Receptor involved in the costimulatory signal essential for T-lymphocyte proliferation and interleukin-2 production, by binding CD28 or CTLA-4 (PubMed:12196291). May play a critical role in the early events of T-cell activation and costimulation of naive T-cells, such as deciding between immunity and anergy that is made by T-cells within 24 hours after activation (PubMed:7527824). Also involved i…	coreceptor activity	Activation B7-2 antigen	Antithymocyte immunoglobulin (rabbit)	Abatacept	Belatacept
CDK6	cyclin dependent kinase 6	upregulated	1.09422	0.000320073	DB05676	BE0002212	Serine/threonine-protein kinase involved in the control of the cell cycle and differentiation; promotes G1/S transition. Phosphorylates pRB/RB1 and NPM1. Interacts with D-type G1 cyclins during interphase at G1 to form a pRB/RB1 kinase and controls the entrance into the cell cycle. Involved in initiation and maintenance of cell cycle exit during cell differentiation; prevents cell proliferation a…	ATP binding	2.7.11.22	Apremilast	Apigenin	Fisetin	Palbociclib	Ribociclib	Abemaciclib	Trilaciclib	Chrysin	Lerociclib	FN-1501
CES1	carboxylesterase 1	downregulated	-1.032	3.01415e-08	DB02659	BE0002705	Involved in the detoxification of xenobiotics and in the activation of ester and amide prodrugs (PubMed:18762277, PubMed:7980644, PubMed:9169443, PubMed:9490062). Hydrolyzes aromatic and aliphatic esters, but has no catalytic activity toward amides or a fatty acyl-CoA ester (PubMed:18762277, PubMed:7980644, PubMed:9169443, PubMed:9490062). Hydrolyzes the methyl ester group of cocaine to form benz…	carboxylesterase activity	ACAT	Cholic Acid	4-Piperidino-Piperidine	N-acetyl-alpha-neuraminic acid	N-Methylnaloxonium	Thenoyltrifluoroacetone	Avasimibe	1,1,1-TRIFLUORO-3-(OCTYLTHIO)ACETONE	Pactimibe	Benzoin
CFD	complement factor D	downregulated	-1.27197	0.0488454	DB15401	BE0001840	Factor D cleaves factor B when the latter is complexed with factor C3b, activating the C3bbb complex, which then becomes the C3 convertase of the alternate pathway. Its function is homologous to that of C1s in the classical pathway	serine-type endopeptidase activity	3.4.21.46	Danicopan	Vemircopan
CHRM3	cholinergic receptor muscarinic 3	upregulated	1.85882	2.56652e-05	DB00185	BE0000045	The muscarinic acetylcholine receptor mediates various cellular responses, including inhibition of adenylate cyclase, breakdown of phosphoinositides and modulation of potassium channels through the action of G proteins. Primary transducing effect is Pi turnover	acetylcholine binding		Cevimeline	Ipratropium	Oxyphencyclimine	Procyclidine	Darifenacin	Tridihexethyl	Anisotropine methylbromide	Atropine	Homatropine methylbromide	Scopolamine	Benzquinamide	Glycopyrronium	Bethanechol	Tolterodine	Oxybutynin	Pilocarpine	Diphenidol	Tiotropium	Solifenacin	Isopropamide	Mepenzolate	Fesoterodine	Methacholine	Hexocyclium	Aclidinium	Umeclidinium	Trimebutine	Dosulepin	Imidafenacin	Butylscopolamine	Homatropine	Methscopolamine	Propiverine	Aceclidine	Rociverine	Diphemanil	Vinburnine	Xanomeline	Tarafenacin	Sofpironium
CNR1	cannabinoid receptor 1	upregulated	1.66601	1.75941e-10	DB00470	BE0000061	G-protein coupled receptor for endogenous cannabinoids (eCBs), including N-arachidonoylethanolamide (also called anandamide or AEA) and 2-arachidonoylglycerol (2-AG), as well as phytocannabinoids, such as delta(9)-tetrahydrocannabinol (THC) (PubMed:15620723, PubMed:27768894, PubMed:27851727). Mediates many cannabinoid-induced effects, acting, among others, on food intake, memory loss, gastrointes…	cannabinoid receptor activity	CANN6	Dronabinol	Nabilone	Orlistat	Rimonabant	Taranabant	Cannabidiol	Propacetamol	Otenabant	Tetrahydrocannabivarin	Surinabant	Paraoxon	WIN 55212-2	Medical Cannabis	Nabiximols	Cannabinol	Oleic monoethanolamide
COMT	catechol-O-methyltransferase	upregulated	1.08796	5.36242e-06	DB00323	BE0002089	Catalyzes the O-methylation, and thereby the inactivation, of catecholamine neurotransmitters and catechol hormones. Also shortens the biological half-lives of certain neuroactive drugs, like L-DOPA, alpha-methyl DOPA and isoproterenol	catechol O-methyltransferase activity	2.1.1.6	Tolcapone	Entacapone	3,5-Dinitrocatechol	BIA	(3,4-DIHYDROXY-2-NITROPHENYL)(PHENYL)METHANONE	7,8-dihydroxy-4-phenyl-2H-chromen-2-one	Opicapone	Nebicapone
CSF1R	colony stimulating factor 1 receptor	upregulated	1.92198	3.16711e-33	DB01268	BE0000853	Tyrosine-protein kinase that acts as a cell-surface receptor for CSF1 and IL34 and plays an essential role in the regulation of survival, proliferation and differentiation of hematopoietic precursor cells, especially mononuclear phagocytes, such as macrophages and monocytes. Promotes the release of pro-inflammatory chemokines in response to IL34 and CSF1, and thereby plays an important role in in…	ATP binding	CSF-1 receptor	Sunitinib	Pexidartinib	Surufatinib	Axatilimab	BLZ-945	Vimseltinib
CSF2RA	colony stimulating factor 2 receptor subunit alpha	upregulated	1.73323	3.48334e-06	DB00020	BE0000628	Low affinity receptor for granulocyte-macrophage colony-stimulating factor. Transduces a signal that results in the proliferation, differentiation, and functional activation of hematopoietic cells	cytokine binding	CDw116	Sargramostim	Foreskin keratinocyte (neonatal)
CSF3R	colony stimulating factor 3 receptor	upregulated	1.13807	0.04108	DB00019	BE0000793	Receptor for granulocyte colony-stimulating factor (CSF3), essential for granulocytic maturation. Plays a crucial role in the proliferation, differentiation and survival of cells along the neutrophilic lineage. In addition it may function in some adhesion or recognition events at the cell surface	cytokine binding	G-CSF receptor	Pegfilgrastim	Filgrastim	Lenograstim	Lipegfilgrastim	Eflapegrastim	BLZ-945	Efbemalenograstim alfa
CTSD	cathepsin D	upregulated	1.45768	0.000223703	DB02216	BE0000941	Acid protease active in intracellular protein breakdown. Plays a role in APP processing following cleavage and activation by ADAM30 which leads to APP degradation (PubMed:27333034). Involved in the pathogenesis of several diseases such as breast cancer and possibly Alzheimer disease	aspartic-type endopeptidase activity	3.4.23.5	S-Methylcysteine	1h-Benoximidazole-2-Carboxylic Acid	2-Morpholinoethylamine
CTSK	cathepsin K	downregulated	-1.62471	0.00424691	DB04523	BE0003417	Thiol protease involved in osteoclastic bone resorption and may participate partially in the disorder of bone remodeling. Displays potent endoprotease activity against fibrinogen at acid pH. May play an important role in extracellular matrix degradation. Involved in the release of thyroid hormone thyroxine (T4) by limited proteolysis of TG/thyroglobulin in the thyroid follicle lumen (PubMed:11082…	collagen binding	3.4.22.38	Tert-Butyl(1s)-1-Cyclohexyl-2-Oxoethylcarbamate	Relacatib	Odanacatib	1-(PHENYLMETHYL)CYCLOPENTYL[(1S)-1-FORMYLPENTYL]CARBAMATE	TERT-BUTYL 2-CYANO-2-METHYLHYDRAZINECARBOXYLATE	Balicatib	ONO-5334
CXCL10	C-X-C motif chemokine ligand 10	upregulated	1.06289	6.61369e-05	DB04487	BE0000934	Pro-inflammatory cytokine that is involved in a wide variety of processes such as chemotaxis, differentiation, and activation of peripheral immune cells, regulation of cell growth, apoptosis and modulation of angiostatic effects (PubMed:11157474, PubMed:22652417, PubMed:7540647). Plays thereby an important role during viral infections by stimulating the activation and migration of immune cells to…	cAMP-dependent protein kinase regulator activity	10 kDa interferon gamma-induced protein	N-Methylleucine
CXCL8	C-X-C motif chemokine ligand 8	downregulated	-1.21236	0.00160626	DB01050	BE0000961	Chemotactic factor that mediates inflammatory response by attracting neutrophils, basophils, and T-cells to clear pathogens and protect the host from infection (PubMed:18692776, PubMed:7636208). Also plays an important role in neutrophil activation (PubMed:2145175, PubMed:9623510). Released in response to an inflammatory stimulus, exerts its effect by binding to the G-protein-coupled receptors CX…	chemokine activity	C-X-C motif chemokine 8	Ibuprofen	Human Interleukin 8
CXCR4	C-X-C motif chemokine receptor 4	upregulated	1.27063	0.0179785	DB05501	BE0000919	Receptor for the C-X-C chemokine CXCL12/SDF-1 that transduces a signal by increasing intracellular calcium ion levels and enhancing MAPK1/MAPK3 activation (PubMed:10452968, PubMed:18799424, PubMed:24912431, PubMed:28978524). Involved in the AKT signaling cascade (PubMed:24912431). Plays a role in regulation of cell migration, e.g. during wound healing (PubMed:28978524). Acts as a receptor for ext…	actin binding	CXC-R4	Mavorixafor	CTCE-9908	Plerixafor	Burixafor	Ulocuplumab	Ibalizumab	MSX-122	Motixafortide	USL-311
CYP1B1	cytochrome P450 family 1 subfamily B member 1	downregulated	-2.6629	1.01561e-08	DB01852	BE0001111	A cytochrome P450 monooxygenase involved in the metabolism of various endogenous substrates, including fatty acids, steroid hormones and vitamins (PubMed:10681376, PubMed:11555828, PubMed:12865317, PubMed:15258110, PubMed:20972997). Mechanistically, uses molecular oxygen inserting one oxygen atom into a substrate, and reducing the second into a water molecule, with two electrons provided by NADPH…	aromatase activity	1.14.14.1	Kaempherol	Apigenin	Diosmetin	Chrysin	Isorhamnetin	Chrysoeriol
DGAT2	diacylglycerol O-acyltransferase 2	downregulated	-1.01913	0.00124572	DB00627	BE0008719	Essential acyltransferase that catalyzes the terminal and only committed step in triacylglycerol synthesis by using diacylglycerol and fatty acyl CoA as substrates. Required for synthesis and storage of intracellular triglycerides (PubMed:27184406). Probably plays a central role in cytosolic lipid accumulation. In liver, is primarily responsible for incorporating endogenously synthesized fatty ac…	2-acylglycerol O-acyltransferase activity	2.3.1.20	Niacin	Omega-3-carboxylic acids	Fish oil
DPP4	dipeptidyl peptidase 4	downregulated	-1.97119	3.08199e-06	DB01261	BE0000854	Cell surface glycoprotein receptor involved in the costimulatory signal essential for T-cell receptor (TCR)-mediated T-cell activation (PubMed:10900005, PubMed:10951221, PubMed:11772392, PubMed:17287217). Acts as a positive regulator of T-cell coactivation, by binding at least ADA, CAV1, IGF2R, and PTPRC (PubMed:10900005, PubMed:10951221, PubMed:11772392, PubMed:14691230). Its binding to CAV1 and…	aminopeptidase activity	3.4.14.5	Sitagliptin	2-Amino-3-Methyl-1-Pyrrolidin-1-Yl-Butan-1-One	(2s)-Pyrrolidin-2-Ylmethylamine	4-Iodo-L-phenylalanine	Diisopropylphosphono Group	1-(1-phenylcyclopentyl)methylamine	Vildagliptin	Alogliptin	Saxagliptin	1-biphenyl-2-ylmethanamine	ABT-341	Gosogliptin	Linagliptin	Dutogliptin	Teneligliptin	Omarigliptin	Gemigliptin	Anagliptin	Evogliptin	Retagliptin	Trelagliptin	Denagliptin
EDNRA	endothelin receptor type A	downregulated	-1.86642	0.00198444	DB00559	BE0000521	Receptor for endothelin-1. Mediates its action by association with G proteins that activate a phosphatidylinositol-calcium second messenger system. The rank order of binding affinities for ET-A is: ET1 > ET2 >> ET3	endothelin receptor activity	Endothelin receptor type A	Bosentan	2-HYDROXY-3,5-DIIODOBENZOIC ACID	Darusentan	TBC-3711	Atrasentan	Sitaxentan	Ambrisentan	Enrasentan	Zibotentan	Clazosentan	Macitentan	BQ-123	Sparsentan	Aprocitentan
EDNRB	endothelin receptor type B	upregulated	1.52966	1.12203e-10	DB00559	BE0000043	Non-specific receptor for endothelin 1, 2, and 3. Mediates its action by association with G proteins that activate a phosphatidylinositol-calcium second messenger system	endothelin receptor activity	Endothelin receptor non-selective type	Bosentan	Enrasentan	Aprocitentan	BQ-788
EGFR	epidermal growth factor receptor	downregulated	-2.5184	3.97999e-06	DB00002	BE0000767	Receptor tyrosine kinase binding ligands of the EGF family and activating several signaling cascades to convert extracellular cues into appropriate cellular responses (PubMed:10805725, PubMed:27153536, PubMed:2790960, PubMed:35538033). Known ligands include EGF, TGFA/TGF-alpha, AREG, epigen/EPGN, BTC/betacellulin, epiregulin/EREG and HBEGF/heparin-binding EGF (PubMed:12297049, PubMed:15611079, Pu…	actin filament binding	2.7.10.1	Cetuximab	Gefitinib	Sorafenib	Erlotinib	Nitroglycerin	Lapatinib	Panitumumab	Merimepodib	Vatalanib	Vandetanib	Canertinib	Pelitinib	Varlitinib	PD-168393	PP-121	PD-166326	N-(4-PHENYLAMINO-QUINAZOLIN-6-YL)-ACRYLAMIDE	Afatinib	Osimertinib	Necitumumab	Foreskin keratinocyte (neonatal)	BMS-690514	Icotinib	Neratinib	Rociletinib	Dacomitinib	Naquotinib	Poziotinib	CUDC-101	Zalutumumab	Brigatinib	BMS-599626	Mubritinib	Falnidamol	Olmutinib	Tarloxotinib	Pyrotinib	Abivertinib	Lazertinib	Nazartinib
ERBB2	erb-b2 receptor tyrosine kinase 2	upregulated	1.09962	5.67908e-05	DB00072	BE0000511	Protein tyrosine kinase that is part of several cell surface receptor complexes, but that apparently needs a coreceptor for ligand binding. Essential component of a neuregulin-receptor complex, although neuregulins do not interact with it alone. GP30 is a potential ligand for this receptor. Regulates outgrowth and stabilization of peripheral microtubules (MTs). Upon ERBB2 activation, the MEMO1-RH…	ATP binding	2.7.10.1	Trastuzumab	Masoprocol	Lapatinib	Merimepodib	Canertinib	Trastuzumab emtansine	Varlitinib	Nelipepimut-S	Pertuzumab	PD-168393	Afatinib	Tucatinib	BMS-690514	Neratinib	Dacomitinib	Poziotinib	CUDC-101	Sapitinib	CP-724714	BMS-599626	Mubritinib	Tarloxotinib	Margetuximab	Zanidatamab
FABP4	fatty acid binding protein 4	downregulated	-4.64028	3.7093e-05	DB03796	BE0001194	Lipid transport protein in adipocytes. Binds both long chain fatty acids and retinoic acid. Delivers long-chain fatty acids and retinoic acid to their cognate receptors in the nucleus	fatty acid binding	A-FABP	Palmitic Acid	Carbazole Butanoic Acid	Oleic Acid	Linoleic acid
FADS2	fatty acid desaturase 2	upregulated	1.60036	1.07338e-08	DB00132	BE0002246	Involved in the biosynthesis of highly unsaturated fatty acids (HUFA) from the essential polyunsaturated fatty acids (PUFA) linoleic acid (LA) (18:2n-6) and alpha-linolenic acid (ALA) (18:3n-3) precursors, acting as a fatty acyl-coenzyme A (CoA) desaturase that introduces a cis double bond at carbon 6 of the fatty acyl chain. Catalyzes the first and rate limiting step in this pathway which is the…	linoleoyl-CoA desaturase activity	1.14.19.3	alpha-Linolenic acid
FCER1G	Fc epsilon receptor Ig	upregulated	1.46278	8.92119e-13	DB00895	BE0000049	Adapter protein containing an immunoreceptor tyrosine-based activation motif (ITAM) that transduces activation signals from various immunoreceptors. As a component of the high-affinity immunoglobulin E (IgE) receptor, mediates allergic inflammatory signaling in mast cells. As a constitutive component of interleukin-3 receptor complex, selectively mediates interleukin 4/IL4 production by basophils…	identical protein binding	Fc receptor gamma-chain	Benzylpenicilloyl polylysine
FCGR1A	Fc gamma receptor Ia	upregulated	1.67306	3.3038e-10	DB00028	BE0000710	High affinity receptor for the Fc region of immunoglobulins gamma. Functions in both innate and adaptive immune responses. Mediates IgG effector functions on monocytes triggering antibody-dependent cellular cytotoxicity (ADCC) of virus-infected cells	high-affinity IgG receptor activity	Fc-gamma RI	Human immunoglobulin G	Catumaxomab	Trastuzumab deruxtecan
FCGR1BP	Fc gamma receptor Ib, pseudogene	upregulated	1.86252	2.79984e-19	DB00028	BE0004684	May bind to the Fc region of immunoglobulins gamma with a low affinity compared to FCGR1A. May function in the humoral immune response	IgG binding	Fc gamma receptor IB pseudogene	Human immunoglobulin G
FCGR3A	Fc gamma receptor IIIa	upregulated	2.28346	1.2121e-24	DB00028	BE0002097	Receptor for the invariable Fc fragment of immunoglobulin gamma (IgG). Optimally activated upon binding of clustered antigen-IgG complexes displayed on cell surfaces, triggers lysis of antibody-coated cells, a process known as antibody-dependent cellular cytotoxicity (ADCC). Does not bind free monomeric IgG, thus avoiding inappropriate effector cell activation in the absence of antigenic trigger …	IgG binding	CD16-II	Human immunoglobulin G	Catumaxomab	Benralizumab	Amivantamab
FGF2	fibroblast growth factor 2	upregulated	1.25603	3.87986e-06	DB00364	BE0001015	Acts as a ligand for FGFR1, FGFR2, FGFR3 and FGFR4 (PubMed:8663044). Also acts as an integrin ligand which is required for FGF2 signaling (PubMed:28302677). Binds to integrin ITGAV:ITGB3 (PubMed:28302677). Plays an important role in the regulation of cell survival, cell division, cell differentiation and cell migration (PubMed:28302677, PubMed:8663044). Functions as a potent mitogen in vitro (Pub…	chemoattractant activity	Basic fibroblast growth factor	Sucralfate	Pentosan polysulfate	Mercaptoethanol	N,O6-Disulfo-Glucosamine	Squalamine
FOLH1	folate hydrolase 1	downregulated	-2.27699	7.70063e-12	DB00089	BE0000568	Has both folate hydrolase and N-acetylated-alpha-linked-acidic dipeptidase (NAALADase) activity. Has a preference for tri-alpha-glutamate peptides. In the intestine, required for the uptake of folate. In the brain, modulates excitatory neurotransmission through the hydrolysis of the neuropeptide, N-aceylaspartylglutamate (NAAG), thereby releasing glutamate. Involved in prostate tumor progression	Ac-Asp-Glu binding	3.4.17.21	Capromab pendetide	Quisqualic acid	Mipsagargin	Iofolastat I-123	Piflufolastat F 18	Gallium Ga-68 gozetotide	Flotufolastat F-18
GAA	alpha glucosidase	upregulated	1.55943	1.58763e-05	DB00491	BE0000876	Essential for the degradation of glycogen in lysosomes (PubMed:14695532, PubMed:18429042, PubMed:1856189, PubMed:7717400). Has highest activity on alpha-1,4-linked glycosidic linkages, but can also hydrolyze alpha-1,6-linked glucans (PubMed:29061980)	alpha-1,4-glucosidase activity	3.2.1.20	Miglitol	4,6-Dideoxyglucose	Beta-D-Glucose	Duvoglustat	Anamorelin	Nadide
GABRA2	gamma-aminobutyric acid type A receptor subunit alpha2	downregulated	-1.89457	0.00813388	DB00241	BE0000381	Alpha subunit of the heteropentameric ligand-gated chloride channel gated by gamma-aminobutyric acid (GABA), a major inhibitory neurotransmitter in the brain (PubMed:10449790, PubMed:29961870, PubMed:31032849). GABA-gated chloride channels, also named GABA(A) receptors (GABAAR), consist of five subunits arranged around a central pore and contain GABA active binding site(s) located at the alpha an…	benzodiazepine receptor activity	GABA(A) receptor subunit alpha-2	Butalbital	Talbutal	Pentobarbital	Meprobamate	Secobarbital	Metharbital	Thiopental	Primidone	Methylphenobarbital	Zopiclone	Flumazenil	Quinidine barbiturate	Amobarbital	Aprobarbital	Butobarbital	Heptabarbital	Hexobarbital	Barbital	Dihydro-2-thioxo-5-((5-(2-(trifluoromethyl)phenyl)-2-furanyl)methyl)-4,6(1H,5H)-pyrimidinedione	Fludiazepam	gamma-Aminobutyric acid	MRK-409	AZD-7325
GABRE	gamma-aminobutyric acid type A receptor subunit epsilon	upregulated	1.20066	0.00494927	DB01567	BE0003595	Epsilon subunit of the heteropentameric ligand-gated chloride channel gated by gamma-aminobutyric acid (GABA), a major inhibitory neurotransmitter in the brain (PubMed:16412217, PubMed:9882711). GABA-gated chloride channels, also named GABA(A) receptors (GABAAR), consist of five subunits arranged around a central pore and contain GABA active binding site(s) located at the alpha and beta subunit i…	GABA-A receptor activity	GABA(A) receptor subunit epsilon	Fludiazepam
GBA1	glucosylceramidase beta 1	upregulated	1.078	1.22137e-05	DB03740	BE0000978	Glucosylceramidase that catalyzes, within the lysosomal compartment, the hydrolysis of glucosylceramides/GlcCers (such as beta-D-glucosyl-(1<->1')-N-acylsphing-4-enine) into free ceramides (such as N-acylsphing-4-enine) and glucose (PubMed:15916907, PubMed:24211208, PubMed:32144204, PubMed:9201993). Plays a central role in the degradation of complex lipids and the turnover of cellular membranes (…	galactosylceramidase activity	3.2.1.45	N-acetyl-alpha-D-glucosamine	Afegostat	Velaglucerase alfa	(1S,2S,3R,6R)-4-(hydroxymethyl)-6-(octylamino)cyclohex-4-ene-1,2,3-triol
GHR	growth hormone receptor	downregulated	-1.5855	3.47347e-21	DB00052	BE0000075	Receptor for pituitary gland growth hormone (GH1) involved in regulating postnatal body growth (PubMed:1549776, PubMed:2825030, PubMed:8943276). On ligand binding, couples to the JAK2/STAT5 pathway (PubMed:1549776, PubMed:15690087, PubMed:2825030, PubMed:8943276)	cytokine binding	GH receptor	Somatotropin	Pegvisomant	Somatrem	Somatrogon	Somapacitan	Lonapegsomatropin
GLRB	glycine receptor beta	upregulated	1.81614	1.4025e-32	DB01956	BE0000055	Glycine receptors are ligand-gated chloride channels. GLRB does not form ligand-gated ion channels by itself, but is part of heteromeric ligand-gated chloride channels. Channel opening is triggered by extracellular glycine (PubMed:11929858, PubMed:15302677, PubMed:16144831, PubMed:22715885, PubMed:23238346, PubMed:25445488, PubMed:34473954, PubMed:8717357). Heteropentameric channels composed of G…	extracellularly glycine-gated chloride channel activity	Glycine receptor 58 kDa subunit	Taurine	Gavestinel	Ginkgolide A	Thiocolchicoside	Strychnine
GRIA2	glutamate ionotropic receptor AMPA type subunit 2	downregulated	-1.96059	1.44034e-07	DB02966	BE0000829	Ionotropic glutamate receptor that functions as a ligand-gated cation channel, gated by L-glutamate and glutamatergic agonists such as alpha-amino-3-hydroxy-5-methyl-4-isoxazolepropionic acid (AMPA), quisqualic acid, and kainic acid (PubMed:20614889, PubMed:31300657, PubMed:8003671). L-glutamate acts as an excitatory neurotransmitter at many synapses in the central nervous system and plays an imp…	AMPA glutamate receptor activity	AMPA-selective glutamate receptor 2	Fluoro-Willardiine	Paliroden	Perampanel
GRIN2B	glutamate ionotropic receptor NMDA type subunit 2B	upregulated	1.32392	0.00996795	DB00128	BE0000417	Component of N-methyl-D-aspartate (NMDA) receptors (NMDARs) that function as heterotetrameric, ligand-gated cation channels with high calcium permeability and voltage-dependent block by Mg(2+) (PubMed:24272827, PubMed:24863970, PubMed:26875626, PubMed:26919761, PubMed:27839871, PubMed:28095420, PubMed:28126851, PubMed:38538865, PubMed:8768735). Participates in synaptic plasticity for learning and…	amyloid-beta binding	GluN2B	Aspartic acid	Felbamate	Tenocyclidine	Taurine	D-Aspartic Acid	Phencyclidine	FG-9041	EVT-101	Ifenprodil	Esketamine	Kynurenic Acid	CERC-301	Radiprodil	Eliprodil	Traxoprodil
GUCY1A1	guanylate cyclase 1 soluble subunit alpha 1	downregulated	-1.05261	0.0166074	DB00325	BE0010061		GTP binding	4.6.1.2	Nitroprusside	Nitric Oxide	Nitroglycerin	Isosorbide	Praliciguat	Runcaciguat	Zagociguat
GUCY1A2	guanylate cyclase 1 soluble subunit alpha 2	downregulated	-1.66125	0.0174811	DB00435	BE0003578	Has guanylyl cyclase on binding to the beta-1 subunit	GTP binding	4.6.1.2	Nitric Oxide	Isosorbide mononitrate	Riociguat	Methylene blue	Molsidomine	Plecanatide
GUCY1B1	guanylate cyclase 1 soluble subunit beta 1	downregulated	-1.42033	0.000181279	DB00325	BE0010029	Mediates responses to nitric oxide (NO) by catalyzing the biosynthesis of the signaling molecule cGMP	adenylate cyclase activity	4.6.1.2	Nitroprusside	Nitric Oxide	Nitroglycerin	Vericiguat	Cinaciguat	Praliciguat	Runcaciguat	Zagociguat
HCK	HCK proto-oncogene, Src family tyrosine kinase	upregulated	1.13375	0.00526036	DB03044	BE0001424	Non-receptor tyrosine-protein kinase found in hematopoietic cells that transmits signals from cell surface receptors and plays an important role in the regulation of innate immune responses, including neutrophil, monocyte, macrophage and mast cell functions, phagocytosis, cell survival and proliferation, cell adhesion and migration. Acts downstream of receptors that bind the Fc region of immunogl…	ATP binding	2.7.10.2	Doramapimod	Bosutinib	PP-121
HLA-DRA	major histocompatibility complex, class II, DR alpha	upregulated	1.05687	0.000714222	DB05121	BE0004790	An alpha chain of antigen-presenting major histocompatibility complex class II (MHCII) molecule. In complex with the beta chain HLA-DRB, displays antigenic peptides on professional antigen presenting cells (APCs) for recognition by alpha-beta T cell receptor (TCR) on HLA-DR-restricted CD4-positive T cells. This guides antigen-specific T-helper effector functions, both antibody-mediated immune res…	MHC class II protein complex binding	HLA-DRA1	1D09C3
HMOX1	heme oxygenase 1	upregulated	1.13447	0.00209214	DB01942	BE0000735	Catalyzes the oxidative cleavage of heme at the alpha-methene bridge carbon, released as carbon monoxide (CO), to generate biliverdin IXalpha, while releasing the central heme iron chelate as ferrous iron (PubMed:11121422, PubMed:19556236, PubMed:7703255). Affords protection against programmed cell death and this cytoprotective effect relies on its ability to catabolize free heme and prevent it f…	enzyme binding	1.14.14.18	Formic acid	Biliverdine IX Alpha	Isopropyl alcohol	2-Phenylheme	1-(adamantan-1-yl)-2-(1H-imidazol-1-yl)ethanone	Ferroheme
HPGDS	hematopoietic prostaglandin D synthase	upregulated	1.26673	0.00249778	DB01058	BE0001167	Bifunctional enzyme which catalyzes both the conversion of PGH2 to PGD2, a prostaglandin involved in smooth muscle contraction/relaxation and a potent inhibitor of platelet aggregation, and the conjugation of glutathione with a wide range of aryl halides and organic isothiocyanates. Also exhibits low glutathione-peroxidase activity towards cumene hydroperoxide	calcium ion binding	5.3.99.2	Praziquantel	Formic acid	Protoporphyrin	Cibacron Blue	S-Hexylglutathione	7-beta-Hydroxyepiandrosterone	4-(BENZHYDRYLOXY)-1-[3-(1H-TETRAAZOL-5-YL)PROPYL]PIPERIDINE
HRH1	histamine receptor H1	downregulated	-1.32867	1.19647e-14	DB00283	BE0000442	G-protein-coupled receptor for histamine, a biogenic amine that functions as an immune modulator and a neurotransmitter (PubMed:33828102, PubMed:8280179). Through the H1 receptor, histamine mediates the contraction of smooth muscles and increases capillary permeability due to contraction of terminal venules. Also mediates neurotransmission in the central nervous system and thereby regulates circa…	G protein-coupled serotonin receptor activity	H1-R	Clemastine	Cetirizine	Terfenadine	Buclizine	Doxylamine	Profenamine	Dexbrompheniramine	Triprolidine	Cyproheptadine	Loratadine	Chlorpromazine	Hydroxyzine	Cinnarizine	Astemizole	Azatadine	Meclizine	Carbinoxamine	Epinastine	Benzquinamide	Olopatadine	Propiomazine	Tripelennamine	Brompheniramine	Pemirolast	Methdilazine	Repaglinide	Ketotifen	Fexofenadine	Desloratadine	Azelastine	Dimenhydrinate	Promethazine	Mequitazine	Diphenhydramine	Emedastine	Levocabastine	Chlorpheniramine	Doxepin	Diphenylpyraline	Orphenadrine
IL17RA	interleukin 17 receptor A	upregulated	1.00672	3.62837e-05	DB11776	BE0018249	Receptor for IL17A and IL17F, major effector cytokines of innate and adaptive immune system involved in antimicrobial host defense and maintenance of tissue integrity. Receptor for IL17A (PubMed:17911633, PubMed:9367539). Receptor for IL17F (PubMed:17911633, PubMed:19838198). Binds to IL17A with higher affinity than to IL17F (PubMed:17911633). Binds IL17A and IL17F homodimers as part of a heterod…	interleukin-17 receptor activity	CDw217	Brodalumab
IL1R1	interleukin 1 receptor type 1	downregulated	-1.22192	1.24504e-07	DB00026	BE0000565	Receptor for IL1A, IL1B and IL1RN (PubMed:2950091, PubMed:37315560). After binding to interleukin-1 associates with the coreceptor IL1RAP to form the high affinity interleukin-1 receptor complex which mediates interleukin-1-dependent activation of NF-kappa-B, MAPK and other pathways. Signaling involves the recruitment of adapter molecules such as TOLLIP, MYD88, and IRAK1 or IRAK2 via the respecti…	interleukin-1 binding	3.2.2.6	Anakinra
INHBA	inhibin subunit beta A	downregulated	-1.98192	1.56557e-11	DB16379	BE0010139	Inhibins and activins inhibit and activate, respectively, the secretion of follitropin by the pituitary gland. Inhibins/activins are involved in regulating a number of diverse functions such as hypothalamic and pituitary hormone secretion, gonadal hormone secretion, germ cell development and maturation, erythroid differentiation, insulin secretion, nerve cell survival, embryonic axial development…	cytokine activity	Activin beta-A chain	Garetosmab
IRS1	insulin receptor substrate 1	upregulated	1.17751	6.27221e-05	DB17490	BE0000977	Signaling adapter protein that participates in the signal transduction from two prominent receptor tyrosine kinases, insulin receptor/INSR and insulin-like growth factor I receptor/IGF1R (PubMed:7541045, PubMed:33991522, PubMed:38625937). Plays therefore an important role in development, growth, glucose homeostasis as well as lipid metabolism (PubMed:19639489). Upon phosphorylation by the insulin…	insulin receptor binding	IRS-1	NT-219
ITGA2	integrin subunit alpha 2	upregulated	1.02802	3.25766e-09	DB12505	BE0012664	Integrin alpha-2/beta-1 is a receptor for laminin, collagen, collagen C-propeptides, fibronectin and E-cadherin. It recognizes the proline-hydroxylated sequence G-F-P-G-E-R in collagen. It is responsible for adhesion of platelets and other cells to collagens, modulation of collagen and collagenase gene expression, force generation and organization of newly synthesized extracellular matrix	amyloid-beta binding	CD49 antigen-like family member B	E-7820
ITGAX	integrin subunit alpha X	upregulated	1.23694	0.028413	DB00095	BE0009967	Integrin alpha-X/beta-2 is a receptor for fibrinogen. It recognizes the sequence G-P-R in fibrinogen. It mediates cell-cell interaction during inflammatory responses. It is especially important in monocyte adhesion and chemotaxis	integrin binding	CD11 antigen-like family member C	Efalizumab
KCNK2	potassium two pore domain channel subfamily K member 2	downregulated	-2.01794	5.68004e-05	DB00204	BE0000210	K(+) channel that conducts voltage-dependent outward rectifying currents upon membrane depolarization. Voltage sensing is coupled to K(+) electrochemical gradient in an 'ion flux gating' mode where outward but not inward ion flow opens the gate. Converts to voltage-independent 'leak' conductance mode upon stimulation by various stimuli including mechanical membrane stretch, acidic pH, heat and li…	identical protein binding	K2P2.1	Dofetilide	Dronedarone
KCNMB4	potassium calcium-activated channel subfamily M regulatory beta subunit 4	upregulated	1.50062	8.3742e-06	DB08837	BE0004424	Regulatory subunit of the calcium activated potassium KCNMA1 (maxiK) channel. Modulates the calcium sensitivity and gating kinetics of KCNMA1, thereby contributing to KCNMA1 channel diversity. Decreases the gating kinetics and calcium sensitivity of the KCNMA1 channel, but with fast deactivation kinetics. May decrease KCNMA1 channel openings at low calcium concentrations but increases channel ope…	calcium-activated potassium channel activity	BK channel subunit beta-4	Tetraethylammonium
KCNT2	potassium sodium-activated channel subfamily T member 2	downregulated	-2.05204	0.000270885	DB08837	BE0015626	Sodium-activated and chloride-activated potassium channel (PubMed:14684870, PubMed:16687497, PubMed:25214519, PubMed:27682982, PubMed:29069600, PubMed:29740868). Produces rapidly activating outward rectifier K(+) currents (PubMed:14684870). Contributes to regulate neuronal excitability (PubMed:29069600)	chloride-activated potassium channel activity	KNa1.2	Tetraethylammonium	Phorbol 12-myristate 13-acetate diester
KIT	KIT proto-oncogene, receptor tyrosine kinase	downregulated	-1.21596	2.09739e-05	DB00398	BE0000453	Tyrosine-protein kinase that acts as a cell-surface receptor for the cytokine KITLG/SCF and plays an essential role in the regulation of cell survival and proliferation, hematopoiesis, stem cell maintenance, gametogenesis, mast cell development, migration and function, and in melanogenesis. In response to KITLG/SCF binding, KIT can activate several signaling pathways. Phosphorylates PIK3R1, PLCG1…	ATP binding	2.7.10.1	Sorafenib	Imatinib	Dasatinib	Sunitinib	Phosphonotyrosine	Motesanib	OSI-930	Semaxanib	Pazopanib	PD-166326	Regorafenib	Lenvatinib	Ancestim	Famitinib	Tivozanib	Amuvatinib	Pexidartinib	Ripretinib	JNJ-28312141	Bezuclastinib
LEPR	leptin receptor	downregulated	-1.53552	0.0152713	DB09046	BE0003376	Receptor for hormone LEP/leptin (Probable) (PubMed:22405007). On ligand binding, mediates LEP central and peripheral effects through the activation of different signaling pathways such as JAK2/STAT3 and MAPK cascade/FOS. In the hypothalamus, LEP acts as an appetite-regulating factor that induces a decrease in food intake and an increase in energy consumption by inducing anorexinogenic factors and…	cytokine binding	DB	Metreleptin
LPCAT2	lysophosphatidylcholine acyltransferase 2	upregulated	1.45245	8.72494e-15	DB04216	BE0016122	Exhibits both acyltransferase and acetyltransferase activities (PubMed:17182612, PubMed:20363836, PubMed:21498505). Catalyzes the conversion of lysophosphatidylcholine (1-acyl-sn-glycero-3-phosphocholine or LPC) into phosphatidylcholine (1,2-diacyl-sn-glycero-3-phosphocholine or PC) (PubMed:21498505). Catalyzes the conversion 1-acyl-sn-glycerol-3-phosphate (lysophosphatidic acid or LPA) into 1,2-…	1-acylglycerol-3-phosphate O-acyltransferase activity	1-acylglycerol-3-phosphate O-acyltransferase 11	Quercetin	Luteolin
LYN	LYN proto-oncogene, Src family tyrosine kinase	upregulated	1.45029	3.00794e-05	DB06616	BE0004315	Non-receptor tyrosine-protein kinase that transmits signals from cell surface receptors and plays an important role in the regulation of innate and adaptive immune responses, hematopoiesis, responses to growth factors and cytokines, integrin signaling, but also responses to DNA damage and genotoxic agents. Functions primarily as negative regulator, but can also function as activator, depending on…	ATP binding	2.7.10.2	Bosutinib	Bafetinib
LYVE1	lymphatic vessel endothelial hyaluronan receptor 1	downregulated	-2.01613	2.73697e-05	DB08818	BE0010044	Ligand-specific transporter trafficking between intracellular organelles (TGN) and the plasma membrane. Plays a role in autocrine regulation of cell growth mediated by growth regulators containing cell surface retention sequence binding (CRS). May act as a hyaluronan (HA) transporter, either mediating its uptake for catabolism within lymphatic endothelial cells themselves, or its transport into t…	cargo receptor activity	Cell surface retention sequence-binding protein 1	Hyaluronic acid
MAOA	monoamine oxidase A	downregulated	-1.13899	0.0111674	DB00182	BE0004909	Catalyzes the oxidative deamination of primary and some secondary amine such as neurotransmitters, with concomitant reduction of oxygen to hydrogen peroxide and has important functions in the metabolism of neuroactive and vasoactive amines in the central nervous system and peripheral tissues (PubMed:18391214, PubMed:20493079, PubMed:24169519, PubMed:8316221). Preferentially oxidizes serotonin (Pu…	aliphatic amine oxidase activity	1.4.3.21	Amphetamine	Phentermine	Tranylcypromine	Phenelzine	Minaprine	Procarbazine	Moclobemide	Isocarboxazid	Ephedra sinica root	MMDA	4-Methoxyamphetamine	Metamfetamine	Flavin adenine dinucleotide	Clorgiline	Iproniazid	7-[(3-CHLOROBENZYL)OXY]-2-OXO-2H-CHROMENE-4-CARBALDEHYDE	Decyl(dimethyl)phosphine oxide	Harmine	Tryptamine	Piperine	Indantadol	Bifemelane	Ladostigil	Psoralen
MAP2	microtubule associated protein 2	upregulated	1.16546	0.000128121	DB01196	BE0001100	The exact function of MAP2 is unknown but MAPs may stabilize the microtubules against depolymerization. They also seem to have a stiffening effect on microtubules	calmodulin binding	MAP-2	Estramustine
MARCKS	myristoylated alanine rich protein kinase C substrate	upregulated	1.25116	4.63541e-05	DB14886	BE0012891	Membrane-associated protein that plays a role in the structural modulation of the actin cytoskeleton, chemotaxis, motility, cell adhesion, phagocytosis, and exocytosis through lipid sequestering and/or protein docking to membranes (PubMed:23704996, PubMed:36009319). Thus, exerts an influence on a plethora of physiological processes, such as embryonic development, tissue regeneration, neuronal pla…	actin filament binding	80K-L protein	BIO-11006
MET	MET proto-oncogene, receptor tyrosine kinase	upregulated	1.24039	0.00333573	DB06314	BE0000915	Receptor tyrosine kinase that transduces signals from the extracellular matrix into the cytoplasm by binding to hepatocyte growth factor/HGF ligand. Regulates many physiological processes including proliferation, scattering, morphogenesis and survival. Ligand binding at the cell surface induces autophosphorylation of MET on its intracellular domain that provides docking sites for downstream signa…	ATP binding	2.7.10.1	SGX-523	Crizotinib	Cabozantinib	Capmatinib	Golvatinib	Savolitinib	BMS-777607	Tivantinib	Foretinib	Merestinib	CMX-2043	PF-04217903	JNJ-38877605	Sitravatinib	Tepotinib	SAR-125844	AMG-337	Amivantamab	Vebreltinib	Altiratinib	Zanzalintinib
MME	membrane metalloendopeptidase	downregulated	-2.91646	0.00135224	DB00616	BE0000266	Thermolysin-like specificity, but is almost confined on acting on polypeptides of up to 30 amino acids (PubMed:15283675, PubMed:6208535, PubMed:6349683, PubMed:8168535). Biologically important in the destruction of opioid peptides such as Met- and Leu-enkephalins by cleavage of a Gly-Phe bond (PubMed:17101991, PubMed:6349683). Catalyzes cleavage of bradykinin, substance P and neurotensin peptides…	cardiolipin binding	3.4.24.11	Candoxatril	Omapatrilat	Phosphoramidon	[2(R,S)-2-Sulfanylheptanoyl]-Phe-Ala	Daglutril	Ilepatril	Thiorphan	Sacubitril	Candoxatrilat	Gallopamil	Sacubitrilat	SLV-334
MMP14	matrix metallopeptidase 14	upregulated	1.20787	5.7286e-21	DB00786	BE0003692	Endopeptidase that degrades various components of the extracellular matrix such as collagen (PubMed:8015608). Essential for pericellular collagenolysis and modeling of skeletal and extraskeletal connective tissues during development (By similarity). Activates progelatinase A/MMP2, thereby acting as a positive regulator of cell growth and migration (PubMed:22065321, PubMed:8015608). Involved in th…	endopeptidase activity	3.4.24.80	Marimastat	Ilomastat	(2R)-N-HYDROXY-2-[(3S)-3-METHYL-3-{4-[(2-METHYLQUINOLIN-4-YL)METHOXY]PHENYL}-2-OXOPYRROLIDIN-1-YL]PROPANAMIDE	CGS-27023	Epigallocatechin gallate
MMP15	matrix metallopeptidase 15	upregulated	1.58774	2.13521e-07	DB00786	BE0003693	Endopeptidase that degrades various components of the extracellular matrix. May activate progelatinase A	enzyme activator activity	3.4.24.-	Marimastat
MMP17	matrix metallopeptidase 17	upregulated	1.26484	0.00131328	DB00786	BE0003694	Endopeptidase that degrades various components of the extracellular matrix, such as fibrin. May be involved in the activation of membrane-bound precursors of growth factors or inflammatory mediators, such as tumor necrosis factor-alpha. May also be involved in tumoral process. Cleaves pro-TNF-alpha at the '74-Ala-|-Gln-75' site. Not obvious if able to proteolytically activate progelatinase A. Doe…	enzyme activator activity	3.4.24.-	Marimastat
MMP19	matrix metallopeptidase 19	upregulated	1.14287	0.00232846	DB00786	BE0003695	Endopeptidase that degrades various components of the extracellular matrix, such as aggrecan and cartilage oligomeric matrix protein (comp), during development, haemostasis and pathological conditions (arthritic disease). May also play a role in neovascularization or angiogenesis. Hydrolyzes collagen type IV, laminin, nidogen, nascin-C isoform, fibronectin, and type I gelatin	metalloendopeptidase activity	3.4.24.-	Marimastat
MRC1	mannose receptor C-type 1	downregulated	-1.86782	0.0369496	DB09266	BE0009334	Mediates the endocytosis of glycoproteins by macrophages. Binds both sulfated and non-sulfated polysaccharide chains	cargo receptor activity	C-type lectin domain family 13 member D	Technetium Tc-99m tilmanocept
NLRP3	NLR family pyrin domain containing 3	upregulated	1.21501	7.1871e-05	DB16130	BE0010347	Sensor component of the NLRP3 inflammasome, which mediates inflammasome activation in response to defects in membrane integrity, leading to secretion of inflammatory cytokines IL1B and IL18 and pyroptosis (PubMed:16407889, PubMed:18403674, PubMed:18604214, PubMed:23582325, PubMed:25686105, PubMed:27929086, PubMed:28656979, PubMed:28847925, PubMed:30487600, PubMed:30612879, PubMed:31086327, PubMed…	ADP binding	3.6.4.-	Dapansutrile
NNMT	nicotinamide N-methyltransferase	downregulated	-1.15598	1.45176e-07	DB00627	BE0000783	Catalyzes the N-methylation of nicotinamide using the universal methyl donor S-adenosyl-L-methionine to form N1-methylnicotinamide and S-adenosyl-L-homocysteine, a predominant nicotinamide/vitamin B3 clearance pathway (PubMed:21823666, PubMed:23455543, PubMed:8182091). Plays a central role in regulating cellular methylation potential, by consuming S-adenosyl-L-methionine and limiting its availabi…	nicotinamide N-methyltransferase activity	2.1.1.1	Niacin
NOTCH1	notch receptor 1	upregulated	1.0556	0.00602524	DB12050	BE0010326	Functions as a receptor for membrane-bound ligands Jagged-1 (JAG1), Jagged-2 (JAG2) and Delta-1 (DLL1) to regulate cell-fate determination. Upon ligand activation through the released notch intracellular domain (NICD) it forms a transcriptional activator complex with RBPJ/RBPSUH and activates genes of the enhancer of split locus. Affects the implementation of differentiation, proliferation and ap…	calcium ion binding	hN1	LY-3039478
NOX4	NADPH oxidase 4	downregulated	-1.17094	0.00795606	DB16869	BE0019855	NADPH oxidase that catalyzes predominantly the reduction of oxygen to H2O2 (PubMed:14966267, PubMed:15356101, PubMed:15927447, PubMed:21343298, PubMed:25062272). Can also catalyze to a smaller extent, the reduction of oxygen to superoxide (PubMed:10869423, PubMed:11032835, PubMed:15155719, PubMed:15572675, PubMed:15927447, PubMed:16019190, PubMed:16179589, PubMed:16230378, PubMed:16324151, PubMed…	electron transfer activity	1.6.3.1	Setanaxib
NT5E	5'-nucleotidase ecto	downregulated	-1.76006	8.30539e-05	DB00201	BE0001096	Catalyzes the hydrolysis of nucleotide monophosphates, releasing inorganic phosphate and the corresponding nucleoside, with AMP being the preferred substrate (PubMed:21933152, PubMed:22997138, PubMed:23142347, PubMed:24887587, PubMed:34403084). Shows a preference for ribonucleotide monophosphates over their equivalent deoxyribose forms (PubMed:34403084). Other substrates include IMP, UMP, GMP, CM…	5'-deoxynucleotidase activity	3.1.3.35	Caffeine	Theophylline	Dyphylline	Pentoxifylline	Enprofylline	Theobromine	Adenosine 5'-methylenediphosphate	DPCPX	Quemliclustat
NTRK3	neurotrophic receptor tyrosine kinase 3	downregulated	-1.41582	1.19631e-08	DB11986	BE0009501	Receptor tyrosine kinase involved in nervous system and probably heart development. Upon binding of its ligand NTF3/neurotrophin-3, NTRK3 autophosphorylates and activates different signaling pathways, including the phosphatidylinositol 3-kinase/AKT and the MAPK pathways, that control cell survival and differentiation	ATP binding	2.7.10.1	Entrectinib	Larotrectinib	GZ-389988	Repotrectinib	JNJ-28312141	Altiratinib
OXTR	oxytocin receptor	upregulated	2.16676	1.02115e-06	DB00035	BE0000844	Receptor for oxytocin. The activity of this receptor is mediated by G proteins which activate a phosphatidylinositol-calcium second messenger system	ionotropic glutamate receptor binding	OT-R	Desmopressin	Vasopressin	Oxytocin	Carbetocin	Atosiban	Retosiban	Epelsiban	Barusiban	Nelivaptan
P2RX4	purinergic receptor P2X 4	upregulated	1.16381	2.32963e-14	DB09119	BE0005793	ATP-gated nonselective transmembrane cation channel permeable to potassium, sodium and calcium (PubMed:9016352). CTP, but not GTP or UTP, functions as a weak affinity agonist for P2RX4 (By similarity). Activated by extracellularly released ATP, it plays multiple role in immunity and central nervous system physiology (PubMed:35165166). Plays a key role in initial steps of T-cell activation and Ca(…	ATP binding	ATP receptor	Eslicarbazepine acetate	Eslicarbazepine
P2RX7	purinergic receptor P2X 7	upregulated	1.22924	1.50911e-07	DB12113	BE0009814	Receptor for ATP that acts as a ligand-gated ion channel. Responsible for ATP-dependent lysis of macrophages through the formation of membrane pores permeable to large molecules. Could function in both fast synaptic transmission and the ATP-mediated lysis of antigen-presenting cells. In the absence of its natural ligand, ATP, functions as a scavenger receptor in the recognition and engulfment of …	ATP binding	ATP receptor	CE-224535	AZD-9056	JNJ-54175446	Chelerythrine
P2RY12	purinergic receptor P2Y12	upregulated	1.3788	0.0204773	DB00208	BE0000110	Receptor for ADP and ATP coupled to G-proteins that inhibit the adenylyl cyclase second messenger system. Not activated by UDP and UTP. Required for normal platelet aggregation and blood coagulation	G protein-coupled adenosine receptor activity	ADP-glucose receptor	Ticlopidine	Clopidogrel	Epoprostenol	Prasugrel	Elinogrel	Cangrelor	Ticagrelor	Adenosine disphosphate
PAWR	pro-apoptotic WT1 regulator	downregulated	-2.26035	6.06397e-05	DB14942	BE0018382	Pro-apoptotic protein capable of selectively inducing apoptosis in cancer cells, sensitizing the cells to diverse apoptotic stimuli and causing regression of tumors in animal models. Induces apoptosis in certain cancer cells by activation of the Fas prodeath pathway and coparallel inhibition of NF-kappa-B transcriptional activity. Inhibits the transcriptional activation and augments the transcrip…	actin binding	Par-4	BMS-986141
PDE3A	phosphodiesterase 3A	downregulated	-1.68978	0.00239576	DB00235	BE0000436	Cyclic nucleotide phosphodiesterase with specificity for the second messengers cAMP and cGMP, which are key regulators of many important physiological processes (PubMed:1315035, PubMed:25961942, PubMed:8155697, PubMed:8695850). Has also activity toward cUMP (PubMed:27975297). Independently of its catalytic activity it is part of an E2/17beta-estradiol-induced pro-apoptotic signaling pathway. E2 s…	3',5'-cGMP-inhibited cyclic-nucleotide phosphodiesterase activity	3.1.4.17	Milrinone	Anagrelide	Theophylline	Cilostazol	Aminophylline	Oxtriphylline	Amrinone	Enoximone	3-isobutyl-1-methyl-7H-xanthine	Vesnarinone	Ensifentrine
PDGFA	platelet derived growth factor subunit A	upregulated	1.25909	0.00124401	DB06461	BE0010246	Growth factor that plays an essential role in the regulation of embryonic development, cell proliferation, cell migration, survival and chemotaxis. Potent mitogen for cells of mesenchymal origin. Required for normal lung alveolar septum formation during embryogenesis, normal development of the gastrointestinal tract, normal development of Leydig cells and spermatogenesis. Required for normal olig…	collagen binding	PDGF subunit A	Squalamine
PDGFRA	platelet derived growth factor receptor alpha	downregulated	-2.98244	9.08592e-05	DB00619	BE0000852	Tyrosine-protein kinase that acts as a cell-surface receptor for PDGFA, PDGFB and PDGFC and plays an essential role in the regulation of embryonic development, cell proliferation, survival and chemotaxis. Depending on the context, promotes or inhibits cell proliferation and cell migration. Plays an important role in the differentiation of bone marrow-derived mesenchymal stem cells. Required for n…	ATP binding	2.7.10.1	Imatinib	Sunitinib	PD173955	Olaratumab	Semaxanib	Pazopanib	Midostaurin	SU-11652	PP-121	PD-166326	Regorafenib	Lenvatinib	Nintedanib	Foreskin keratinocyte (neonatal)	Famitinib	Crenolanib	Lucitanib	Amuvatinib	Ripretinib	Amcasertib	Avapritinib	PD-173952
PLA2G2A	phospholipase A2 group IIA	downregulated	-1.63087	0.00273906	DB00328	BE0001640	Secretory calcium-dependent phospholipase A2 that primarily targets extracellular phospholipids with implications in host antimicrobial defense, inflammatory response and tissue regeneration (PubMed:10455175, PubMed:10681567, PubMed:2925633). Hydrolyzes the ester bond of the fatty acyl group attached at sn-2 position of phospholipids (phospholipase A2 activity) with preference for phosphatidyleth…	calcium ion binding	3.1.1.4	Indomethacin	1,4-Butanediol	Isopropyl alcohol	N-Tridecanoic Acid	Lauric acid	KH064
PLA2G4A	phospholipase A2 group IVA	upregulated	1.65948	6.46359e-05	DB01103	BE0000657	Has primarily calcium-dependent phospholipase and lysophospholipase activities, with a major role in membrane lipid remodeling and biosynthesis of lipid mediators of the inflammatory response (PubMed:10358058, PubMed:14709560, PubMed:16617059, PubMed:17472963, PubMed:18451993, PubMed:27642067, PubMed:7794891, PubMed:8619991, PubMed:8702602, PubMed:9425121). Plays an important role in embryo impla…	calcium ion binding	CPLA2	Quinacrine	Arachidonyltrifluoromethane
PLAT	plasminogen activator, tissue type	upregulated	1.30068	3.29114e-14	DB00513	BE0001088	Converts the abundant, but inactive, zymogen plasminogen to plasmin by hydrolyzing a single Arg-Val bond in plasminogen. By controlling plasmin-mediated proteolysis, it plays an important role in tissue remodeling and degradation, in cell migration and many other physiopathological events. During oocyte activation, plays a role in cortical granule reaction in the zona reaction, which contributes …	phosphoprotein binding	3.4.21.68	Aminocaproic acid	2-(2-Hydroxy-Phenyl)-1h-Indole-5-Carboxamidine	Human C1-esterase inhibitor	5-(DIMETHYLAMINO)-2-NAPHTHALENESULFONIC ACID	Conestat alfa
PLAU	plasminogen activator, urokinase	upregulated	1.07668	0.00153173	DB01977	BE0000895	Specifically cleaves the zymogen plasminogen to form the active enzyme plasmin	serine-type endopeptidase activity	3.4.21.73	6-(N-Phenylcarbamyl)-2-Naphthalenecarboxamidine	2-(2-Hydroxy-Phenyl)-1h-Indole-5-Carboxamidine	CRA_10655	Benzamidine	4-Iodobenzo[B]Thiophene-2-Carboxamidine	CRA_8696	2-Amino-1H-benzimidazol-5-ol	N-(1-adamantyl)-N'-(4-guanidinobenzyl)urea	Thieno[2,3-B]Pyridine-2-Carboxamidine	1-[4-(2-oxo-2-phenylethyl)phenyl]guanidine	(2R)-1-(2,6-dimethylphenoxy)propan-2-amine	N-3-OXO-DODECANOYL-L-HOMOSERINE LACTONE	Upamostat
PPP1CA	protein phosphatase 1 catalytic subunit alpha	upregulated	1.22223	0.00188543	DB12328	BE0003810	Protein phosphatase that associates with over 200 regulatory proteins to form highly specific holoenzymes which dephosphorylate hundreds of biological targets. Protein phosphatase 1 (PP1) is essential for cell division, and participates in the regulation of glycogen metabolism, muscle contractility and protein synthesis. Involved in regulation of ionic conductances and long-term synaptic plastici…	cadherin binding involved in cell-cell adhesion	3.1.3.16	Cantharidin
PPP3CA	protein phosphatase 3 catalytic subunit alpha	downregulated	-1.0686	0.00249278	DB00091	BE0004238	Calcium-dependent, calmodulin-stimulated protein phosphatase which plays an essential role in the transduction of intracellular Ca(2+)-mediated signals (PubMed:15671020, PubMed:18838687, PubMed:19154138, PubMed:23468591, PubMed:30254215). Many of the substrates contain a PxIxIT motif and/or a LxVP motif (PubMed:17498738, PubMed:17502104, PubMed:22343722, PubMed:23468591, PubMed:27974827). In resp…	ATPase binding	3.1.3.16	Cyclosporine	Pimecrolimus	Tacrolimus	Voclosporin
PPT1	palmitoyl-protein thioesterase 1	upregulated	1.03998	4.50125e-16	DB04977	BE0004538	Removes thioester-linked fatty acyl groups such as palmitate from modified cysteine residues in proteins or peptides during lysosomal degradation. Prefers acyl chain lengths of 14 to 18 carbons (PubMed:8816748)	long-chain fatty acyl-CoA hydrolase activity	3.1.2.22	Plitidepsin
PSMB10	proteasome 20S subunit beta 10	upregulated	1.1659	6.88761e-36	DB08889	BE0004738	The proteasome is a multicatalytic proteinase complex which is characterized by its ability to cleave peptides with Arg, Phe, Tyr, Leu, and Glu adjacent to the leaving group at neutral or slightly basic pH. The proteasome has an ATP-dependent proteolytic activity. This subunit is involved in antigen processing to generate class I binding peptides	endopeptidase activity	3.4.25.1	Carfilzomib
PTAFR	platelet activating factor receptor	upregulated	1.01067	0.0319178	DB00208	BE0005561	Receptor for platelet activating factor, a chemotactic phospholipid mediator that possesses potent inflammatory, smooth-muscle contractile and hypotensive activity. Seems to mediate its action via a G protein that activates a phosphatidylinositol-calcium second messenger system	G protein-coupled purinergic nucleotide receptor activity	PAF-R	Ticlopidine	Platelet Activating Factor	Dersalazine	Rupatadine
PTGFR	prostaglandin F receptor	downregulated	-1.10414	0.00660904	DB00287	BE0000610	Receptor for prostaglandin F2-alpha (PGF2-alpha). The activity of this receptor is mediated by G proteins which activate a phosphatidylinositol-calcium second messenger system. Initiates luteolysis in the corpus luteum (By similarity). Isoforms 2 to 7 do not bind PGF2-alpha but are proposed to modulate signaling by participating in variant receptor complexes; heterodimers between isoform 1 and is…	prostaglandin F receptor activity	PGF receptor	Travoprost	Carboprost tromethamine	Latanoprost	Bimatoprost	Dinoprostone	Dinoprost tromethamine	Prostaglandin D2	Tafluprost	Cloprostenol	Fluprostenol	Laropiprant	Latanoprostene bunod	Dinoprost
PTGIS	prostaglandin I2 synthase	downregulated	-1.53477	4.83105e-06	DB00812	BE0000117	Catalyzes the biosynthesis and metabolism of eicosanoids. Catalyzes the isomerization of prostaglandin H2 to prostacyclin (= prostaglandin I2), a potent mediator of vasodilation and inhibitor of platelet aggregation (PubMed:12372404, PubMed:15115769, PubMed:18032380, PubMed:25623425). Additionally, displays dehydratase activity, toward hydroperoxyeicosatetraenoates (HPETEs), especially toward (15…	heme binding	5.3.99.4	Phenylbutazone	Epoprostenol
PTGS1	prostaglandin-endoperoxide synthase 1	upregulated	1.50899	2.0629e-08	DB00154	BE0000017	Dual cyclooxygenase and peroxidase that plays an important role in the biosynthesis pathway of prostanoids, a class of C20 oxylipins mainly derived from arachidonate ((5Z,8Z,11Z,14Z)-eicosatetraenoate, AA, C20:4(n-6)), with a particular role in the inflammatory response. The cyclooxygenase activity oxygenates AA to the hydroperoxy endoperoxide prostaglandin G2 (PGG2), and the peroxidase activity …	heme binding	1.14.99.1	Dihomo-gamma-linolenic acid	Icosapent	Aminosalicylic acid	Mesalazine	Acetaminophen	Indomethacin	Ketorolac	Fenoprofen	Diclofenac	Naproxen	Sulfasalazine	Phenylbutazone	Suprofen	Salicylic acid	Meclofenamic acid	Acetylsalicylic acid	Bromfenac	Oxaprozin	Balsalazide	Ibuprofen	Olsalazine	Lumiracoxib	Magnesium salicylate	Salsalate	Choline magnesium trisalicylate	Antipyrine	Tiaprofenic acid	O-acetyl-L-serine	Hyperforin	(+)-2-(4-biphenyl)propionic acid	2-Bromoacetyl Group	Flufenamic acid	Beta-D-Glucose	(3-Chloro-4-Propoxy-Phenyl)-Acetic Acid	Acetic Acid Salicyloyl-Amino-Ester	P-(2'-Iodo-5'-Thenoyl)Hydrotropic Acid	Doconexent	Phenacetin	Arachidonic Acid	Metamizole
RBP4	retinol binding protein 4	downregulated	-1.638	0.0334632	DB17832	BE0000314	Retinol-binding protein that mediates retinol transport in blood plasma (PubMed:5541771). Delivers retinol from the liver stores to the peripheral tissues (Probable). Transfers the bound all-trans retinol to STRA6, that then facilitates retinol transport across the cell membrane (PubMed:22665496)	retinal binding	Plasma retinol-binding protein	Tinlarebant
SCN1B	sodium voltage-gated channel beta subunit 1	upregulated	1.09451	0.000253485	DB00909	BE0003635	Regulatory subunit of multiple voltage-gated sodium (Nav) channels directly mediating the depolarization of excitable membranes. Navs, also called VGSCs (voltage-gated sodium channels) or VDSCs (voltage-dependent sodium channels), operate by switching between closed and open conformations depending on the voltage difference across the membrane. In the open conformation they allow Na(+) ions to se…	sodium channel inhibitor activity		Zonisamide
SCN2A	sodium voltage-gated channel alpha subunit 2	upregulated	1.41228	0.000891074	DB00193	BE0002081	Mediates the voltage-dependent sodium ion permeability of excitable membranes. Assuming opened or closed conformations in response to the voltage difference across the membrane, the protein forms a sodium-selective channel through which Na(+) ions may pass in accordance with their electrochemical gradient (PubMed:1325650, PubMed:17021166, PubMed:28256214, PubMed:29844171). Implicated in the regul…	calmodulin binding	HBA	Tramadol	Phenytoin	Zonisamide
SCN9A	sodium voltage-gated channel alpha subunit 9	upregulated	1.49333	5.82215e-05	DB00281	BE0001143	Pore-forming subunit of Nav1.7, a voltage-gated sodium (Nav) channel that directly mediates the depolarizing phase of action potentials in excitable membranes. Navs, also called VGSCs (voltage-gated sodium channels) or VDSCs (voltage-dependent sodium channels), operate by switching between closed and open conformations depending on the voltage difference across the membrane. In the open conformat…	voltage-gated sodium channel activity	hNE-Na	Lidocaine	Zonisamide	Vixotrigine	Funapide	PF-05089771	PF-05241328
SELP	selectin P	downregulated	-1.18191	0.000645672	DB03721	BE0001159	Ca(2+)-dependent receptor for myeloid cells that binds to carbohydrates on neutrophils and monocytes. Mediates the interaction of activated endothelial cells or platelets with leukocytes. The ligand recognized is sialyl-Lewis X. Mediates rapid rolling of leukocyte rolling over vascular surfaces during the initial steps in inflammation through interaction with SELPLG. Mediates cell-cell interactio…	calcium ion binding	CD62 antigen-like family member P	N-acetyl-alpha-neuraminic acid	Alpha-Methyl-N-Acetyl-D-Glucosamine	PSI-697	Rivipansel	Crizanlizumab	Baicalein
SERPINA1	serpin family A member 1	upregulated	1.25049	0.000629702	DB03345	BE0000952	Inhibitor of serine proteases. Its primary target is elastase, but it also has a moderate affinity for plasmin and thrombin. Irreversibly inhibits trypsin, chymotrypsin and plasminogen activator. The aberrant form inhibits insulin-induced NO synthesis in platelets, decreases coagulation time and has proteolytic activity against insulin and plasmin	identical protein binding	AAT	Mercaptoethanol
SERPINA5	serpin family A member 5	upregulated	2.01178	1.14143e-25	DB12635	BE0002112	Heparin-dependent serine protease inhibitor acting in body fluids and secretions. Inactivates serine proteases by binding irreversibly to their serine activation site. Involved in the regulation of intravascular and extravascular proteolytic activities. Plays hemostatic roles in the blood plasma. Acts as a procoagulant and pro-inflammatory factor by inhibiting the anticoagulant activated protein …	acrosin binding	Acrosomal serine protease inhibitor	Aleplasinin
SLC12A2	solute carrier family 12 member 2	downregulated	-1.95177	0.00443386	DB00214	BE0000281	Cation-chloride cotransporter which mediates the electroneutral transport of chloride, potassium and/or sodium ions across the membrane (PubMed:16669787, PubMed:32081947, PubMed:32294086, PubMed:33597714, PubMed:35585053, PubMed:36239040, PubMed:36306358, PubMed:7629105). Plays a vital role in the regulation of ionic balance and cell volume (PubMed:16669787, PubMed:32081947, PubMed:32294086, PubM…	ammonium channel activity	Basolateral Na-K-Cl symporter	Torasemide	Bumetanide	Quinethazone
SLC2A1	solute carrier family 2 member 1	downregulated	-3.31157	8.17763e-05	DB11059	BE0001057	Facilitative glucose transporter, which is responsible for constitutive or basal glucose uptake (PubMed:10227690, PubMed:10954735, PubMed:18245775, PubMed:19449892, PubMed:25982116, PubMed:27078104, PubMed:32860739). Has a very broad substrate specificity; can transport a wide range of aldoses including both pentoses and hexoses (PubMed:18245775, PubMed:19449892). Most important energy carrier of…	D-glucose transmembrane transporter activity	Glucose transporter type 1, erythrocyte/brain	Carboxymethylcellulose
SLC6A8	solute carrier family 6 member 8	upregulated	1.0227	0.0187219	DB00148	BE0000375	Creatine:sodium symporter which mediates the uptake of creatine (PubMed:17465020, PubMed:22644605, PubMed:25861866, PubMed:7945388, PubMed:7953292, PubMed:9882430). Plays an important role in supplying creatine to the brain via the blood-brain barrier (By similarity)	creatine transmembrane transporter activity	Creatine transporter 1	Creatine	Phosphocreatine
SLC7A7	solute carrier family 7 member 7	upregulated	1.16209	5.73435e-05	DB13146	BE0004769	Heterodimer with SLC3A2, that functions as an antiporter which operates as an efflux route by exporting cationic amino acids from inside the cells in exchange with neutral amino acids plus sodium ions and may participate in nitric oxide synthesis via the transport of L-arginine (PubMed:10080182, PubMed:10655553, PubMed:14603368, PubMed:15756301, PubMed:15776427, PubMed:17329401, PubMed:9829974, P…	basic amino acid transmembrane transporter activity	Monocyte amino acid permease 2	Fluciclovine (18F)
ST14	ST14 transmembrane serine protease matriptase	upregulated	1.65327	9.41377e-24	DB03127	BE0001656	Exhibits trypsin-like activity as defined by cleavage of synthetic substrates with Arg or Lys as the P1 site (PubMed:10373424). Involved in the terminal differentiation of keratinocytes through prostasin (PRSS8) activation and filaggrin (FLG) processing (PubMed:18843291). Proteolytically cleaves and therefore activates TMPRSS13 (PubMed:28710277)	serine-type endopeptidase activity	3.4.21.109	Benzamidine
STS	steroid sulfatase	upregulated	1.99281	1.21628e-36	DB02292	BE0001197	Catalyzes the conversion of sulfated steroid precursors, such as dehydroepiandrosterone sulfate (DHEA-S) and estrone sulfate to the free steroid	arylsulfatase activity	3.1.6.2	Irosustat	Estradiol sulfamate	Tranilast
SYK	spleen associated tyrosine kinase	upregulated	1.44935	0.0012369	DB07159	BE0001316	Non-receptor tyrosine kinase which mediates signal transduction downstream of a variety of transmembrane receptors including classical immunoreceptors like the B-cell receptor (BCR). Regulates several biological processes including innate and adaptive immunity, cell adhesion, osteoclast maturation, platelet activation and vascular development (PubMed:12387735, PubMed:33782605). Assembles into sig…	ATP binding	2.7.10.2	Tamatinib	2-{[(1R,2S)-2-aminocyclohexyl]amino}-4-[(3-methylphenyl)amino]pyrimidine-5-carboxamide	Ellagic acid	Fostamatinib	Lanraplenib	Cerdulatinib	Gusacitinib	Mivavotinib	Cevidoplenib
TBXA2R	thromboxane A2 receptor	upregulated	1.00134	0.0028568	DB00770	BE0000759	Receptor for thromboxane A2 (TXA2), a potent stimulator of platelet aggregation. The activity of this receptor is mediated by a G-protein that activates a phosphatidylinositol-calcium second messenger system. In the kidney, the binding of TXA2 to glomerular TP receptors causes intense vasoconstriction. Activates phospholipase C	guanyl-nucleotide exchange factor activity	Prostanoid TP receptor	Alprostadil	Ridogrel	Seratrodast	Cloprostenol	Fluprostenol	Laropiprant	Terbogrel	Ifetroban	Dinoprost	Ramatroban
TBXAS1	thromboxane A synthase 1	upregulated	1.21942	6.37528e-15	DB01207	BE0001893	Catalyzes the conversion of prostaglandin H2 (PGH2) to thromboxane A2 (TXA2), a potent inducer of blood vessel constriction and platelet aggregation (PubMed:11097184, PubMed:11297515, PubMed:22735388, PubMed:24009185, PubMed:8436233, PubMed:9873013). Cleaves also PGH2 to 12-hydroxy-heptadecatrienoicacid (12-HHT) and malondialdehyde, which is known to act as a mediator of DNA damage. 12-HHT and ma…	12-hydroxyheptadecatrienoic acid synthase activity	5.3.99.5	Ridogrel	Dazoxiben
TFPI	tissue factor pathway inhibitor	downregulated	-2.84589	0.000416455	DB14562	BE0000967	Inhibits factor X (X(a)) directly and, in a Xa-dependent way, inhibits VIIa/tissue factor activity, presumably by forming a quaternary Xa/LACI/VIIa/TF complex. It possesses an antithrombotic action and also the ability to associate with lipoproteins in plasma	endopeptidase inhibitor activity	EPI	Andexanet alfa	Marstacimab
TGFB1	transforming growth factor beta 1	upregulated	1.79144	3.343e-08	DB01162	BE0000984	Transforming growth factor beta-1 proprotein: Precursor of the Latency-associated peptide (LAP) and Transforming growth factor beta-1 (TGF-beta-1) chains, which constitute the regulatory and active subunit of TGF-beta-1, respectively	cytokine activity	TGFB	Terazosin	Pirfenidone	Foreskin keratinocyte (neonatal)	Galunisertib	Disitertide
TGFBR1	transforming growth factor beta receptor 1	upregulated	1.01801	1.64574e-07	DB03921	BE0003782	Transmembrane serine/threonine kinase forming with the TGF-beta type II serine/threonine kinase receptor, TGFBR2, the non-promiscuous receptor for the TGF-beta cytokines TGFB1, TGFB2 and TGFB3. Transduces the TGFB1, TGFB2 and TGFB3 signal from the cell surface to the cytoplasm and is thus regulating a plethora of physiological and pathological processes including cell cycle arrest in epithelial a…	activin binding	2.7.11.30	4-(3-Pyridin-2-Yl-1h-Pyrazol-4-Yl)Quinoline	Galunisertib	Vactosertib	LY-3200882
TLR2	toll like receptor 2	upregulated	1.42278	1.45456e-10	DB00045	BE0001164	Cooperates with LY96 to mediate the innate immune response to bacterial lipoproteins and other microbial cell wall components. Cooperates with TLR1 or TLR6 to mediate the innate immune response to bacterial lipoproteins or lipopeptides (PubMed:17889651, PubMed:21078852). Acts via MYD88 and TRAF6, leading to NF-kappa-B activation, cytokine secretion and the inflammatory response. May also activate…	amyloid-beta binding	TIL4	Lyme disease vaccine (recombinant OspA)	Adapalene	Tuberculin purified protein derivative
TLR7	toll like receptor 7	upregulated	1.82601	1.65535e-14	DB00724	BE0000155	Endosomal receptor that plays a key role in innate and adaptive immunity (PubMed:14976261, PubMed:32433612). Controls host immune response against pathogens through recognition of uridine-containing single strand RNAs (ssRNAs) of viral origin or guanosine analogs (PubMed:12738885, PubMed:27742543, PubMed:31608988, PubMed:32706371, PubMed:35477763). Upon binding to agonists, undergoes dimerization…	double-stranded RNA binding		Imiquimod	Hydroxychloroquine	Isatoribine	Resiquimod	CPG-52852	Vesatolimod	AZD-8848	GSK2245035	Afimetoran	Loxoribine
TNFSF10	TNF superfamily member 10	downregulated	-1.10648	0.0155957	DB04743	BE0010497	Cytokine that binds to TNFRSF10A/TRAILR1, TNFRSF10B/TRAILR2, TNFRSF10C/TRAILR3, TNFRSF10D/TRAILR4 and possibly also to TNFRSF11B/OPG (PubMed:10549288, PubMed:26457518). Induces apoptosis. Its activity may be modulated by binding to the decoy receptors TNFRSF10C/TRAILR3, TNFRSF10D/TRAILR4 and TNFRSF11B/OPG that cannot induce apoptosis	cytokine activity	Apo-2 ligand	Nimesulide
TNNC1	troponin C1, slow skeletal and cardiac type	downregulated	-2.9756	0.00100446	DB00922	BE0001024	Troponin is the central regulatory protein of striated muscle contraction. Tn consists of three components: Tn-I which is the inhibitor of actomyosin ATPase, Tn-T which contains the binding site for tropomyosin and Tn-C. The binding of calcium to Tn-C abolishes the inhibitory action of Tn on actin filaments	actin filament binding	TN-C	Levosimendan	Calcium
TSPO	translocator protein	upregulated	1.03691	2.17447e-06	DB00186	BE0000736	Can bind protoporphyrin IX and may play a role in the transport of porphyrins and heme (By similarity). Promotes the transport of cholesterol across mitochondrial membranes and may play a role in lipid metabolism (PubMed:24814875), but its precise physiological role is controversial. It is apparently not required for steroid hormone biosynthesis. Was initially identified as peripheral-type benzod…	androgen binding	BZRP	Lorazepam	Temazepam	Eszopiclone	Alprazolam	Chlordiazepoxide	Adinazolam	Clorazepic acid	Midazolam	Flurazepam	Halazepam	Diazepam	Oxazepam	Triazolam	Chlormezanone	Flumazenil	Estazolam	Flunitrazepam	Clotiazepam	Fludiazepam	Prazepam	Quazepam	Cinolazepam	S-8510	Dextofisopam	Diazepinomicin	1,2-Benzodiazepine	Emapunil	ONO-2952
TYMP	thymidine phosphorylase	upregulated	1.08265	0.0179207	DB02745	BE0002193	May have a role in maintaining the integrity of the blood vessels. Has growth promoting activity on endothelial cells, angiogenic activity in vivo and chemotactic activity on endothelial cells in vitro	1,4-alpha-oligoglucan phosphorylase activity	2.4.2.4	Uridine	Thymine	Tipiracil
VEGFB	vascular endothelial growth factor B	upregulated	1.47642	1.74646e-06	DB05075	BE0004736	Growth factor for endothelial cells. VEGF-B167 binds heparin and neuropilin-1 whereas the binding to neuropilin-1 of VEGF-B186 is regulated by proteolysis	chemoattractant activity	VEGF-B	TG-100801	Squalamine	Aflibercept	NM-3	Risuteganib
[truncated: 5,000 more columns]
